# Supplementary material for: What do people know and think about medical overuse? an online questionnaire study in Germany
Source: PLoS One. 2024 Mar 7;19(3):e0299907. doi: 10.1371/journal.pone.0299907 (PMC10919641; doi:10.1371/journal.pone.0299907)
Supplement: S1 Table — (CSV) [file pone.0299907.s002.csv]

record_id	redcap_survey_identifier	studie_zu_berversorgung_fb_timestamp	agreement	end_1	agreement_2	insurance	doctor_0	doctor_1	doctor_2	doctor_3	doctor_4	doctor_5	doctor_6	doctor_7	doctor_8	doctor_9	doctor_10	doctor_11	doctor_12	doctor_13	doctor_14	doctor_patient	overuse_1	overuse_2a	overuse_2b	overuse_4a	overuse_4b	overuse_4c	overuse_4d	overuse_5	overuse_6	overuse_7_0	overuse_7_1	overuse_7_2	overuse_7_3	overuse_7_4	overuse_7_5	overuse_8a	overuse_8b	overuse_8c	overuse_8d	reasons_1	reasons_2	reasons_3	reasons_4	reasons_5	reasons_6	reasons_7	reasons_8
9		29.03.2022 17:06	1	-99	-99	0	0	1	0	0	1	0	1	0	0	0	0	0	0	0	0	50	0	fehlend	Zu viele Medikamente von verschiedenen Arzten	2	3	3	3	1	3	0	1	0	1	0	0	1	3	1	1	1	3	3	1	3	3	2	3
10		29.03.2022 17:09	1	-99	-99	0	0	1	1	1	0	1	0	1	0	0	1	1	1	0	0	18	0	fehlend	Zu viele Ärzte	3	2	2	2	0	1	0	1	0	0	0	0	2	2	2	3	2	2	2	3	3	2	2	2
12		29.03.2022 17:12	1	-99	-99	0	1	0	0	0	0	0	0	0	0	0	0	0	0	0	0	50	1	Zu viele Ärzte	fehlend	3	3	3	3	1	1	0	0	1	1	0	0	3	2	3	1	2	3	3	3	3	3	3	3
13		29.03.2022 17:14	1	-99	-99	0	0	1	1	0	0	1	0	0	1	1	1	1	1	0	0	50	0	fehlend	Weiß nicht	4	2	1	1	0	1	0	0	1	1	0	0	1	1	1	1	4	4	4	4	4	4	4	4
14		29.03.2022 17:18	1	-99	-99	0	0	0	0	0	0	0	0	0	0	0	0	0	0	0	1	79	1	Ich verstehe daran dass zu viele Medikamente verwendet.	fehlend	4	3	3	3	1	1	0	0	1	0	1	0	3	3	4	3	3	4	3	3	3	3	4	3
15		29.03.2022 17:35	1	-99	-99	0	0	1	0	0	0	0	1	0	0	0	0	0	1	0	0	50	0	fehlend	Zu viel Angebot	3	3	3	3	1	3	0	1	1	0	0	0	2	3	3	2	3	3	3	3	3	2	4	3
17		29.03.2022 17:34	1	-99	-99	0	0	0	0	0	1	0	0	0	0	0	0	0	0	0	0	50	0	fehlend	Es muss schritt für schritt vorgegangen werden der Behandlung	2	2	3	3	0	3	0	0	1	1	0	0	4	3	3	2	2	2	3	2	2	3	2	2
18		29.03.2022 17:36	1	-99	-99	0	0	1	0	0	1	0	1	1	0	0	1	0	1	0	0	50	1	Leistungen werden angeboten / durchgeführt, welche nicht zwingend notwendig sind	fehlend	4	1	4	4	1	2	0	0	0	1	0	1	3	3	3	3	3	3	3	3	3	3	3	3
19		29.03.2022 17:42	1	-99	-99	0	0	1	0	0	0	0	0	0	0	0	1	0	0	1	0	35	0	fehlend	Zu viel pillen	3	3	4	4	0	3	0	0	1	1	0	0	4	2	3	1	3	4	4	2	3	4	4	4
20		29.03.2022 17:32	1	-99	-99	0	0	1	0	0	0	0	0	0	0	1	0	0	0	1	0	50	1	gfhgfhfg	fehlend	3	4	3	2	1	2	0	0	0	0	1	1	3	4	3	3	3	4	4	2	2	3	3	4
21		29.03.2022 17:36	1	-99	-99	0	0	1	0	0	1	0	0	0	0	0	0	0	1	0	0	50	0	fehlend	Zu viele Termine, Zu eifrig zum Arzt zu gehen,	4	1	1	1	1	3	0	0	1	0	0	0	3	2	3	2	3	3	3	2	2	2	2	3
22		29.03.2022 17:37	1	-99	-99	1	0	1	0	0	1	0	0	0	0	0	0	0	1	0	1	50	1	Zu viel Behandlung	fehlend	3	4	3	4	1	3	0	0	0	1	1	0	3	3	3	2	1	2	2	3	4	4	4	4
23		29.03.2022 17:44	1	-99	-99	1	0	1	1	0	0	0	0	1	0	1	0	0	0	0	0	32	1	Übermaß an Behandlungen, die ggf. nicht notwendig sind	fehlend	3	3	4	4	1	3	0	0	0	1	1	0	4	2	3	2	3	2	3	3	4	4	3	3
24		29.03.2022 17:41	1	-99	-99	0	0	1	0	0	0	0	0	0	0	0	0	0	1	1	0	50	1	hfd hfdhfdh df	fehlend	3	4	4	3	1	2	1	0	0	0	0	1	3	4	4	2	3	4	4	2	2	2	3	4
25		29.03.2022 17:38	1	-99	-99	0	0	1	0	0	0	0	0	0	0	0	0	0	1	0	0	50	0	fehlend	weis nicht	1	1	1	1	0	3	0	1	1	0	0	0	3	3	1	1	3	3	3	3	3	3	3	3
26		29.03.2022 17:42	1	-99	-99	0	0	1	1	0	0	0	1	0	0	0	1	0	1	1	0	18	0	fehlend	wenn alles doppelt gemacht wird	2	1	3	1	0	3	0	1	0	0	0	1	3	1	1	3	2	3	3	2	3	2	2	2
27		29.03.2022 17:44	1	-99	-99	0	0	0	0	0	0	0	1	0	0	0	0	0	1	0	0	65	1	alle ärztlichen Möglichkeiten/Untersuchungen/Ops ohne Spezialisierung auf ein bestimmtes Gebiet	fehlend	3	3	3	3	1	3	0	0	1	1	0	0	3	2	3	2	2	2	2	4	3	4	4	4
30		29.03.2022 17:50	1	-99	-99	0	0	0	0	0	0	0	0	0	0	0	0	0	1	0	0	50	0	fehlend	Überflüssige OPs	3	2	3	3	1	3	0	0	1	1	0	0	4	2	2	3	3	3	3	2	2	3	3	3
31		29.03.2022 17:58	1	-99	-99	0	0	1	0	0	0	0	0	0	0	0	0	0	0	0	0	50	0	fehlend	man bekommt mehr behandlung als man braucht	4	2	4	4	0	3	0	1	1	0	0	0	3	2	3	2	2	4	2	3	3	3	4	3
32		29.03.2022 17:51	1	-99	-99	0	0	1	0	0	0	0	0	0	1	0	0	0	1	0	0	50	0	fehlend	Zuviel Ärzte oder zuviel Medizin?	2	1	3	3	0	0	0	0	1	1	0	0	4	1	3	1	2	3	3	1	3	2	2	3
34		29.03.2022 18:00	1	-99	-99	0	0	1	0	0	0	0	0	0	1	1	0	0	1	0	0	69	1	zu viele Behandlungen und Medikamente	fehlend	4	3	3	2	0	3	0	1	0	1	0	0	3	3	3	2	2	3	3	2	4	3	2	3
36		29.03.2022 18:09	1	-99	-99	0	0	1	0	0	1	0	0	0	0	0	0	0	1	0	0	34	1	Mehr Angebot als Nachfrage	fehlend	2	2	2	2	1	3	0	0	1	1	0	0	4	2	3	2	3	3	2	2	4	4	4	4
38		29.03.2022 18:12	1	-99	-99	0	0	0	0	0	0	0	1	0	1	1	0	0	0	0	0	62	0	fehlend	Das der Patient selbst zu Fachärzten geht und nicht über den Hausarzt überwiesen wird	4	4	4	4	1	3	0	0	1	1	0	0	3	2	3	2	2	3	3	3	3	3	3	4
39		29.03.2022 18:12	1	-99	-99	0	0	0	0	0	0	0	1	0	0	0	0	0	1	0	0	66	1	unnötige Untersuchungen	fehlend	3	3	3	3	1	3	0	0	1	1	0	0	3	2	3	1	1	1	2	4	4	4	4	4
40		29.03.2022 18:17	1	-99	-99	0	0	1	0	0	0	0	0	0	0	0	0	0	0	0	0	34	1	Überpropotinale Versorgungswünsche	fehlend	4	3	3	1	0	3	0	1	0	0	1	0	3	3	3	1	3	3	3	4	3	4	3	4
41		29.03.2022 18:14	1	-99	-99	0	0	1	1	0	1	1	0	0	0	0	0	0	1	1	0	50	0	fehlend	keine ahnung	3	2	3	3	0	1	0	0	0	1	0	0	3	3	3	3	2	3	3	2	3	3	3	3
42		29.03.2022 18:18	1	-99	-99	1	0	0	0	0	0	0	0	0	0	1	1	0	1	0	0	23	0	fehlend	Behandlingen oder Medikamente, um den Umsatz zu erhöhen.	4	3	4	4	1	3	0	1	0	0	0	1	3	2	3	3	2	3	3	2	2	3	3	3
43		29.03.2022 18:21	1	-99	-99	1	0	1	0	0	0	0	0	0	0	0	0	0	0	0	0	50	0	fehlend	Zuviele Angebote bezüglich Medikamenten	1	1	3	2	0	0	0	0	0	1	0	0	4	2	4	4	4	4	4	2	4	4	4	2
45		29.03.2022 18:36	1	-99	-99	0	1	0	0	0	0	0	0	0	0	0	0	0	0	0	0	84	0	fehlend	Zu viele Medizinische anwendungen	2	4	4	4	0	3	0	0	1	1	0	0	4	2	3	1	2	2	4	3	2	4	4	3
47		29.03.2022 18:22	1	-99	-99	0	0	1	0	0	0	0	0	0	0	0	0	0	0	0	0	30	1	Partielle Überdramatik	fehlend	3	4	3	3	1	3	1	0	0	0	0	1	2	3	3	1	3	3	3	4	3	3	4	4
49		29.03.2022 18:36	1	-99	-99	0	0	1	0	0	0	0	0	0	0	0	0	0	0	0	0	50	1	zu viele Untersuchungen	fehlend	4	2	3	2	1	1	0	0	0	1	0	1	3	2	2	1	3	3	3	2	3	3	3	3
50		29.03.2022 18:29	0	1	1	0	0	1	0	0	0	0	1	0	0	0	0	0	0	0	0	50	1	Mehr Einsatz als nötig aus oft Verdienstgründe seitens der Ärzte	fehlend	4	4	3	3	1	0	0	0	1	1	0	0	4	1	3	2	3	3	3	3	3	3	3	3
51		29.03.2022 18:37	1	-99	-99	0	0	1	0	0	1	0	1	0	0	0	1	0	1	0	0	50	1	überflüssige medizinische Leistungen	fehlend	4	1	4	4	0	3	1	0	0	1	0	0	4	4	4	1	1	1	3	3	4	4	1	4
52		29.03.2022 18:45	1	-99	-99	0	0	1	0	0	0	0	0	0	0	0	0	0	0	0	0	50	1	zu viele Medikamente	fehlend	3	2	4	4	1	3	0	0	1	1	0	0	3	1	3	1	1	3	4	2	4	4	4	4
53		29.03.2022 18:41	1	-99	-99	0	0	1	0	0	0	0	0	0	1	0	1	0	1	0	0	20	1	unnötige Untersuchungen werden gemacht	fehlend	4	3	4	4	0	3	0	0	1	1	0	0	3	2	3	2	2	3	2	2	3	4	3	3
55		29.03.2022 18:39	1	-99	-99	0	0	0	0	0	0	0	0	0	0	0	0	0	0	0	1	72	1	Ich verstehe daran dass zu viele Medikamente verwendet.	fehlend	3	4	3	3	1	2	0	0	1	0	1	0	3	3	2	3	3	4	3	3	3	3	3	3
56		29.03.2022 18:42	1	-99	-99	0	0	1	0	0	0	0	1	0	0	0	1	0	1	0	0	41	1	Es finden Operationen statt, die nicht notwendig sind. Oder Medikamente verschrieben, die nicht unbedingt nötig sind	fehlend	4	2	4	4	1	3	0	1	1	0	0	0	3	2	4	1	2	3	3	2	2	3	4	3
57		29.03.2022 18:42	1	-99	-99	0	0	1	1	0	0	0	0	0	0	0	0	0	1	0	0	50	0	fehlend	weiß nicht	2	2	2	2	0	2	0	0	0	1	0	0	2	2	2	2	2	3	2	3	2	3	2	3
60		29.03.2022 18:45	1	-99	-99	0	0	1	0	0	0	1	0	0	0	0	0	0	0	0	0	50	0	fehlend	Zu viele Ärzte und zu große Behandlung	4	1	4	4	0	2	1	0	1	0	0	0	4	2	3	3	2	3	2	3	2	3	2	3
63		29.03.2022 18:47	1	-99	-99	0	0	1	0	0	0	0	0	0	0	0	0	0	0	0	0	32	1	zuviele unnötige untersuchungen	fehlend	3	3	3	3	1	3	0	0	1	1	0	0	4	2	3	2	2	3	2	2	3	4	3	4
64		29.03.2022 18:52	1	-99	-99	0	0	0	0	0	0	0	0	0	0	0	0	0	1	0	0	50	0	fehlend	K.a	3	2	3	2	0	1	0	0	0	1	0	0	2	2	2	2	3	3	3	2	2	3	3	3
65		29.03.2022 18:48	1	-99	-99	0	0	1	0	0	0	1	0	0	0	0	0	0	0	0	0	85	0	fehlend	Zu viele Behandlungen	3	2	3	2	0	3	1	0	1	0	0	0	2	3	2	3	3	2	3	2	3	3	2	3
67		30.03.2022 09:24	1	-99	-99	0	0	1	0	0	0	0	0	0	0	0	0	0	1	0	0	50	0	fehlend	unnötige Behandlungen, zu schnelle Medikamenten Verschreibung	3	2	3	2	0	3	0	0	1	1	0	0	3	2	2	3	2	3	3	1	2	3	3	2
68		30.03.2022 09:25	1	-99	-99	0	0	1	0	0	1	1	0	0	0	0	0	0	0	0	0	2	0	fehlend	Zu viele Ärtze, Medikamente oder Therapien	3	2	4	4	1	3	0	0	0	1	0	1	4	3	4	1	2	4	1	2	4	4	3	4
70		30.03.2022 09:30	1	-99	-99	0	0	0	0	0	1	0	0	0	0	0	0	0	1	0	0	50	0	fehlend	igel Leistung	3	3	2	3	0	0	0	0	0	1	0	1	3	3	3	1	3	2	3	3	1	1	2	3
72		30.03.2022 09:43	1	-99	-99	0	0	0	0	0	0	0	1	0	0	1	0	0	0	1	0	55	0	fehlend	Unnötige Untersuchungen	4	2	4	4	1	3	0	0	1	1	0	0	3	2	2	2	2	3	2	4	4	3	4	4
73		30.03.2022 09:43	1	-99	-99	0	1	0	0	0	0	0	0	0	0	0	0	0	0	0	0	50	0	fehlend	zu viele Ärtze an einem Standort/Kommune	2	2	3	3	0	2	0	0	1	1	0	0	4	2	3	2	2	2	2	2	3	4	4	4
74		30.03.2022 09:50	1	-99	-99	1	0	0	0	0	0	0	1	0	0	0	1	0	1	1	0	50	0	fehlend	Ärzteüberschuss in Städten	3	3	4	4	0	2	0	0	1	1	0	0	3	2	3	3	3	2	3	2	3	3	3	3
77		30.03.2022 10:06	1	-99	-99	0	0	0	1	0	1	0	1	0	0	0	0	0	0	0	0	50	0	fehlend	keine Ahnung	1	1	3	3	0	2	0	0	0	1	0	0	3	3	4	1	3	4	3	2	3	1	3	2
78		30.03.2022 10:14	1	-99	-99	0	0	1	0	0	0	0	0	0	1	0	0	1	0	0	1	50	0	fehlend	Das zu vielen Ärzten einen Untersuchen	3	2	3	2	0	0	0	0	0	1	0	0	3	1	3	1	3	2	3	4	4	3	2	3
79		30.03.2022 10:18	1	-99	-99	0	0	1	0	0	0	0	0	0	0	0	0	0	0	0	0	51	0	fehlend	zu oft zum arzt zu gehen	3	3	3	3	0	3	0	1	0	0	1	0	3	2	2	1	2	2	2	1	2	3	3	3
80		30.03.2022 10:21	1	-99	-99	0	0	0	0	0	1	0	0	0	0	0	0	0	0	0	0	86	0	fehlend	Zuviele Behandlungen ohne nutzen	2	1	4	3	0	2	0	1	1	0	0	0	4	2	2	2	3	4	2	2	3	3	2	3
81		30.03.2022 10:42	1	-99	-99	0	0	1	0	0	0	0	0	0	0	0	1	0	0	1	0	50	0	fehlend	Wenn zu viel therapiert / verschrieben wird. Falsche Behandlungen um zusätzliche Einnahmen zu generieren zb. unnötige OPs durch Orthopäde	4	4	4	4	1	3	0	0	1	1	0	0	4	2	4	2	2	4	3	4	2	4	4	4
82		30.03.2022 10:42	1	-99	-99	0	0	1	0	0	0	0	0	0	0	0	0	0	0	0	1	50	0	fehlend	zu viele Medkamente	4	2	4	4	0	3	0	0	1	1	0	0	4	2	4	3	2	3	3	2	3	4	4	4
83		30.03.2022 10:53	1	-99	-99	0	0	0	0	0	0	0	0	0	0	0	1	0	1	0	0	52	1	Wenn zu schnell Maßnahmen, die nicht unbedingt notwendig sind, ergriffen werden.	fehlend	4	4	4	3	0	1	0	0	0	1	1	0	2	2	3	1	3	4	3	2	3	3	4	4
85		30.03.2022 10:46	1	-99	-99	0	0	1	0	0	0	0	0	0	0	0	0	0	0	0	0	50	1	Zu viele Untersuchungen	fehlend	4	4	4	4	1	3	0	0	0	1	1	0	4	1	3	2	2	3	3	4	3	3	3	3
86		30.03.2022 11:24	1	-99	-99	0	0	0	0	0	1	1	0	0	0	0	0	0	1	0	1	45	1	Mehr als notwendig	fehlend	2	2	3	4	0	2	0	0	1	1	0	0	3	2	2	2	3	3	3	2	3	3	3	3
87		30.03.2022 11:16	1	-99	-99	1	0	1	1	0	1	0	0	1	0	0	1	0	0	0	0	50	1	zu häufige und unnütze Behandlungen und Therapien	fehlend	3	2	4	3	1	3	0	0	1	0	1	0	2	2	2	2	2	2	3	3	3	3	3	3
89		30.03.2022 11:15	1	-99	-99	0	0	1	0	0	0	0	0	0	0	0	0	0	0	0	0	50	0	fehlend	VOrsorgeuntersuchungen in Eigenleistung die unnötig sind	2	3	1	3	0	2	0	0	0	1	1	0	3	2	2	2	3	3	3	2	2	2	3	4
90		30.03.2022 11:19	1	-99	-99	0	1	0	0	0	0	0	0	0	0	0	0	0	0	0	0	50	0	fehlend	Zu viele Ärzte in einem Gebiet	3	3	3	3	0	3	0	0	0	1	0	0	4	1	3	1	3	3	3	3	3	3	3	3
91		30.03.2022 11:23	1	-99	-99	1	0	1	0	0	0	0	0	0	0	0	0	0	0	0	0	99	1	Zu viele Untersuchungen ohne Mehrwert	fehlend	4	2	4	4	1	0	0	1	0	0	1	0	4	3	4	1	3	4	3	2	3	4	4	3
93		30.03.2022 11:24	1	-99	-99	1	0	1	0	0	1	0	1	1	0	1	0	0	0	0	0	50	0	fehlend	keine ahnung	3	3	3	2	0	3	0	0	1	1	0	0	3	1	3	2	3	3	3	3	3	2	2	3
95		30.03.2022 11:26	1	-99	-99	0	0	1	0	0	0	0	0	0	0	0	1	0	0	0	0	50	0	fehlend	Weiss nicht	3	3	1	3	0	0	0	1	0	0	0	1	3	3	2	3	3	3	3	2	2	2	3	3
99		30.03.2022 11:40	1	-99	-99	0	1	0	0	0	0	0	0	0	0	0	0	0	0	0	0	100	0	fehlend	weiß nicht	3	3	3	3	0	3	0	1	1	0	0	0	3	3	3	3	1	1	1	1	1	1	1	1
100		30.03.2022 11:51	1	-99	-99	0	0	1	0	0	0	0	0	0	0	1	0	1	0	0	0	30	0	fehlend	Etwas Aufschwatzen, zu viel des Guten, nicht nötig	4	2	3	1	1	3	0	1	0	1	0	0	3	1	3	2	3	3	3	1	2	4	3	4
101		30.03.2022 11:38	1	-99	-99	0	1	0	0	0	0	0	0	0	0	0	0	0	0	0	0	50	1	....	fehlend	2	2	4	4	1	3	0	1	0	0	1	0	4	2	4	1	1	1	1	1	1	1	2	2
102		30.03.2022 11:52	1	-99	-99	0	0	1	0	0	0	0	0	0	0	0	0	0	1	1	0	50	0	fehlend	zu viele Arztbesuche,	3	2	3	4	1	2	0	1	0	1	0	0	4	1	3	2	3	3	4	2	3	3	3	4
105		30.03.2022 12:13	1	-99	-99	0	0	0	0	0	1	0	0	0	0	0	0	0	0	0	0	50	0	fehlend	Zu viel Ärzte in Städten	3	2	3	3	0	1	0	1	0	1	0	0	4	3	3	3	2	3	3	2	3	4	3	3
106		30.03.2022 12:32	1	-99	-99	1	0	1	0	0	1	0	0	0	1	0	0	0	1	0	0	34	0	fehlend	Zuviel Apparatemedizin	3	3	3	4	0	1	0	0	1	1	0	0	4	3	4	3	2	3	3	2	3	4	2	4
107		30.03.2022 12:29	1	-99	-99	0	0	1	0	0	1	0	1	0	1	0	0	0	1	1	0	50	1	Hausarzt & Fachärzte machen Untersuchungen doppelt, unnötige Untersuchungen	fehlend	3	1	4	1	0	0	0	0	0	1	1	0	4	2	4	1	1	2	3	3	4	3	3	2
108		30.03.2022 12:33	1	-99	-99	0	0	1	0	0	0	0	0	0	1	0	0	0	1	0	0	31	1	zuviel IGL Leistungen	fehlend	4	3	4	4	1	2	0	0	1	1	0	0	3	2	3	1	3	2	3	2	3	4	4	4
111		30.03.2022 12:37	1	-99	-99	0	0	0	0	0	1	0	0	0	0	0	0	0	0	0	0	100	0	fehlend	Zuviele Behandlungen ohne nutzen	3	2	3	3	0	3	0	0	1	0	0	0	4	2	2	2	2	3	2	3	3	3	3	3
112		30.03.2022 12:40	1	-99	-99	0	0	1	1	0	0	0	0	1	1	0	0	1	1	0	0	35	1	Vor allem unnötige Untersuchungen, die primär Geld in die Kassen des Arztes spülen.	fehlend	3	1	4	4	1	3	0	1	1	0	0	0	3	1	4	2	3	3	2	3	1	3	4	4
113		30.03.2022 12:59	1	-99	-99	0	0	1	0	0	0	0	0	0	0	1	1	0	1	1	0	53	1	es werden zu viele unnütze Untersuchungen durchgeführt	fehlend	4	2	3	4	1	3	0	1	0	1	0	0	4	4	4	1	1	2	3	4	4	4	4	4
115		30.03.2022 13:25	1	-99	-99	0	0	1	0	0	0	0	0	0	0	0	0	0	0	0	0	50	0	fehlend	Durchführung nicht unbedingt notwendiger Operationen, nicht notwendige Verabreichung von Medikamenten	4	2	3	3	0	2	0	1	1	0	0	0	3	3	3	1	4	4	4	2	2	4	3	3
117		30.03.2022 13:12	1	-99	-99	0	0	1	0	0	0	0	1	0	1	0	0	0	1	1	0	34	1	Mehrfachuntersuchungen	fehlend	4	2	4	4	1	3	0	0	0	1	1	0	3	1	2	1	3	4	3	3	2	3	4	2
118		30.03.2022 13:13	1	-99	-99	0	0	1	0	0	1	0	0	0	0	1	0	1	1	0	0	54	0	fehlend	zuviel versorgungen	1	1	1	1	0	3	0	1	0	0	0	0	3	3	3	3	1	1	1	1	1	2	3	3
120		30.03.2022 13:29	1	-99	-99	0	1	0	0	0	0	0	0	0	0	0	0	0	0	0	0	50	0	fehlend	Ein zu großes bzw teures Angebot in Gesundheitsbereichen, das zu keiner Zeit ausgeschöpft wird	3	3	3	3	1	3	0	1	1	0	0	0	3	3	3	2	1	3	3	2	3	3	3	3
122		30.03.2022 13:37	1	-99	-99	1	0	1	0	0	1	0	0	0	0	0	0	0	0	0	0	41	1	Unnötige Behandlung/ Hilfsmittelverordnung	fehlend	2	2	3	4	1	1	0	0	1	0	0	0	4	1	1	1	1	2	4	1	4	3	3	3
123		30.03.2022 13:36	1	-99	-99	0	0	1	0	0	0	0	0	0	0	0	1	0	1	0	0	50	0	fehlend	Unnötige Leistungen werden angeboten	4	3	4	4	1	3	1	0	0	1	0	0	4	2	3	2	3	3	3	4	3	3	3	4
124		30.03.2022 13:37	1	-99	-99	0	0	1	0	0	0	0	0	0	0	1	0	0	1	0	1	52	0	fehlend	wegen jeden Witz zum Arzt rennen	3	2	3	2	0	2	0	1	1	0	0	0	3	2	2	2	3	3	3	3	2	2	3	3
127		30.03.2022 13:41	1	-99	-99	0	0	0	0	0	0	0	0	0	1	0	0	0	0	0	0	50	1	rewr	fehlend	1	1	1	1	1	0	0	0	1	0	0	0	1	2	2	2	2	3	3	3	3	3	3	3
128		30.03.2022 14:07	1	-99	-99	0	0	1	0	0	0	0	1	0	0	0	0	0	1	0	0	50	1	Diverse Besuche bei verschiedenen Ärzten, nicht aufeinander abgestimmte Therapien erschiedenen	fehlend	3	3	3	3	0	3	0	1	0	1	0	0	3	2	3	2	2	3	3	2	3	4	4	3
129		30.03.2022 14:02	1	-99	-99	0	0	1	0	0	0	0	0	0	1	0	1	0	1	0	0	27	0	fehlend	Schnelle Medikation	3	3	3	3	0	2	0	1	0	1	0	0	3	2	3	2	2	2	3	2	3	3	3	3
131		30.03.2022 14:32	1	-99	-99	0	0	0	1	0	0	0	1	0	0	0	0	0	1	0	0	50	1	zu viele ( oft kostenpflichtige ) Untersuchungen und Tests, die sich teilweise "überschneiden	fehlend	4	3	4	4	1	1	0	0	0	1	1	0	4	2	4	2	2	3	3	4	3	4	4	4
132		30.03.2022 14:33	1	-99	-99	1	0	1	0	0	0	0	0	0	0	0	0	0	1	0	0	51	1	unnötige Untersuchungen, weil damit nur Geld verdient wird	fehlend	4	4	4	4	1	3	1	0	0	0	0	1	4	4	4	1	1	3	3	4	4	4	4	4
133		30.03.2022 14:37	1	-99	-99	1	0	1	0	0	0	0	0	0	0	0	0	0	0	0	0	50	1	zu viele Untersuchungen, die nicht notwendig wären	fehlend	4	4	3	3	1	3	0	1	0	1	0	0	3	3	4	4	3	3	3	2	3	3	3	3
134		30.03.2022 14:42	1	-99	-99	0	1	0	0	0	0	0	0	0	0	0	0	0	0	0	0	50	0	fehlend	Keine Ahnung	3	2	3	4	0	0	0	0	0	1	0	0	4	3	4	2	1	3	4	2	4	3	3	4
135		30.03.2022 14:46	1	-99	-99	0	0	1	0	0	1	0	0	0	0	0	1	0	1	0	0	58	0	fehlend	Zuviele Ärzte an einem Ort	1	1	3	1	0	0	0	0	1	1	0	0	3	2	2	1	2	3	3	3	2	4	4	3
137		30.03.2022 14:59	1	-99	-99	0	0	0	0	0	1	0	0	0	0	0	0	0	1	0	0	38	0	fehlend	Ärztliche Dienste die man nicht nötig sind	3	4	3	2	0	3	0	1	0	0	0	0	2	2	2	1	2	3	3	2	2	2	3	2
138		30.03.2022 15:02	1	-99	-99	0	0	1	0	0	0	0	0	0	0	0	1	0	1	0	0	39	1	zu viel von etwas zu haben,	fehlend	2	3	4	2	0	3	0	1	1	0	0	0	4	2	2	2	3	4	3	3	3	3	3	3
139		30.03.2022 15:09	1	-99	-99	0	0	1	0	0	1	0	0	0	0	0	1	1	0	0	0	33	1	Zu viel überflüssige Arzt-Besuche und Untersuchungen	fehlend	2	2	2	2	0	3	0	0	1	0	1	0	3	3	3	2	3	3	3	2	3	3	4	3
140		30.03.2022 15:07	1	-99	-99	1	0	1	0	0	0	1	0	0	0	0	0	0	1	0	0	37	1	Das in bestimmten Regionen ein Überangebot an bestimmten Ärzten besteht	fehlend	3	2	3	3	1	1	0	1	0	0	1	0	4	3	3	2	3	2	4	3	4	3	3	3
141		30.03.2022 15:03	1	-99	-99	0	0	0	0	0	0	0	1	0	0	0	0	0	0	0	0	50	0	fehlend	wenn man zuviel versichert ist	1	2	3	2	1	1	0	1	0	0	0	0	3	2	3	2	1	2	1	1	2	2	1	1
143		30.03.2022 15:20	1	-99	-99	0	0	0	0	0	0	0	0	0	0	0	0	0	0	1	0	50	1	In der Stadt zu viele Ärzte auf Einwohner	fehlend	3	3	4	4	0	2	0	0	1	0	1	0	3	2	2	2	2	2	3	3	3	4	4	4
144		30.03.2022 15:25	1	-99	-99	0	0	1	0	0	0	0	0	0	0	0	0	0	0	0	0	9	1	eine Versorgung über die Bedarfsdeckung hinaus	fehlend	3	1	3	1	0	0	0	1	0	1	0	0	3	2	3	2	2	2	3	2	2	3	3	2
146		30.03.2022 15:28	1	-99	-99	0	0	1	0	0	0	0	1	0	1	0	0	0	0	0	1	50	0	fehlend	Zu viel Versicherungen für Gesundheit	3	2	1	1	0	0	0	0	0	1	0	0	4	2	2	1	3	3	3	2	2	3	3	3
148		30.03.2022 15:24	1	-99	-99	1	0	1	0	0	0	0	0	0	0	0	0	0	0	0	0	50	1	Es wird zuviel gemacht - Doppeluntersuchungen etc.	fehlend	3	2	2	3	0	3	0	1	1	0	0	0	4	2	3	2	1	3	2	2	2	4	4	3
150		30.03.2022 15:44	1	-99	-99	0	0	1	0	0	0	0	0	0	0	0	0	0	0	0	0	50	0	fehlend	zu viele Ärzte einer Fachrichtung in einer bestimmten Gegend, woanders zu wenige	2	2	3	3	0	2	0	0	0	1	1	0	3	3	3	3	3	3	4	2	3	3	3	3
151		30.03.2022 15:45	1	-99	-99	0	0	1	0	0	0	0	0	0	0	0	0	0	1	0	1	16	0	fehlend	Überversorgung bei Privatpatiienten weil es sich dort lohnt	1	1	3	4	0	2	0	0	1	1	0	0	4	2	2	1	3	3	3	1	3	4	3	4
152		30.03.2022 15:58	1	-99	-99	1	0	0	0	0	0	0	0	0	0	0	1	0	1	0	0	51	0	fehlend	unnötige Behandlungspraktiken, die für das Krankheitsbild irrelevant sind	4	1	3	4	0	3	0	1	1	0	0	0	4	2	3	1	2	2	2	2	4	3	4	3
154		30.03.2022 15:55	1	-99	-99	0	0	1	0	0	0	0	0	0	0	0	0	0	1	0	0	50	0	fehlend	zu viele Ärzte in bestimmten Gebieten	2	2	2	2	0	1	0	0	0	0	1	1	3	2	2	2	2	3	3	2	2	3	3	4
155		30.03.2022 16:03	1	-99	-99	1	0	1	1	0	0	1	0	0	0	0	0	0	0	0	0	50	1	Unnötige Behandlungen.	fehlend	4	2	4	4	0	3	1	0	1	0	0	0	4	2	4	1	3	3	3	1	2	3	2	3
156		30.03.2022 17:34	1	-99	-99	0	0	1	0	0	1	0	0	0	0	0	0	0	1	0	0	50	1	Wenn schon im Vorfeld Untersuchungen/ Test durchgeführt werden, bevor Symptome hervorgehen.	fehlend	2	2	3	1	0	2	0	0	1	0	0	0	2	2	2	1	2	3	3	2	2	2	3	2
157		30.03.2022 16:28	1	-99	-99	0	0	1	1	0	0	0	0	0	0	0	0	0	0	0	0	50	0	fehlend	zu viele medikamente	3	2	4	4	0	3	0	0	1	1	0	0	4	3	4	2	2	3	3	1	3	3	4	3
158		30.03.2022 16:36	1	-99	-99	0	0	0	1	1	0	1	0	0	1	0	0	0	0	0	0	19	0	fehlend	Zu viele Ärzte	2	2	2	2	0	3	0	0	0	0	1	0	2	2	2	2	2	3	3	4	3	3	3	2
159		30.03.2022 16:49	1	-99	-99	0	0	1	0	0	0	0	0	0	1	0	0	0	0	0	1	44	1	Hilfe	fehlend	3	3	2	2	0	2	1	1	0	0	0	0	4	1	2	2	3	2	2	3	2	2	3	1
160		30.03.2022 16:52	1	-99	-99	0	0	1	0	0	0	0	0	0	0	0	0	0	0	0	0	71	1	Zu viel	fehlend	3	4	3	3	1	0	0	0	1	0	0	0	3	3	4	3	3	2	3	4	3	3	2	3
161		30.03.2022 17:05	1	-99	-99	0	0	1	0	0	1	0	1	0	0	0	0	0	1	0	0	62	1	Sehr Intensive Behandlung	fehlend	3	3	3	3	0	0	0	0	0	1	1	0	4	2	3	3	2	3	3	2	3	3	3	3
162		30.03.2022 16:54	1	-99	-99	0	0	1	0	0	0	0	0	0	0	0	0	0	0	0	0	67	1	Zu viel	fehlend	3	4	3	3	0	3	0	0	0	0	0	1	3	3	4	3	3	3	4	3	4	3	3	2
163		30.03.2022 17:06	1	-99	-99	0	0	1	0	0	1	0	1	0	0	0	0	0	1	0	0	70	1	Wenn Ärzte unnötige Behandlungen durchführen um daran Geld zu verdienen	fehlend	3	2	3	4	0	3	0	0	1	0	1	0	3	2	3	2	3	3	4	2	4	3	4	4
165		30.03.2022 17:19	1	-99	-99	1	0	0	0	0	1	0	0	0	0	0	0	0	1	0	0	50	1	zuviele Ärzte innerhalb eines Gebietes, zuviele unnötigen Behandlungen	fehlend	2	1	3	4	0	1	0	0	0	1	1	0	2	2	2	2	1	1	2	2	2	3	3	2
166		30.03.2022 17:17	1	-99	-99	1	0	1	0	0	0	0	0	0	0	1	0	0	0	1	0	50	1	Zu viele Krankenhäuser und zu hohe Kosten	fehlend	2	2	3	3	1	2	0	0	1	1	0	0	4	3	3	1	3	2	1	4	3	2	2	3
167		30.03.2022 17:30	1	-99	-99	0	0	0	0	0	0	0	0	0	0	0	0	0	1	0	0	50	1	Leistung ohne Nutzen	fehlend	1	3	4	4	0	3	0	1	0	0	0	0	3	2	2	1	3	3	3	2	3	4	4	4
168		30.03.2022 17:44	1	-99	-99	1	0	1	0	0	0	0	0	0	0	0	0	0	0	0	0	50	1	zB abgeschlossene Zusatzversicherungen im Krankenversicherungsbereich, die bereits mit abgedeckt sind und die man eigentlich nicht bräuchte.	fehlend	3	2	4	4	0	3	0	1	1	0	0	0	3	2	3	2	3	3	3	2	2	3	2	2
170		30.03.2022 17:48	1	-99	-99	0	0	1	0	0	0	0	1	0	0	0	0	0	1	0	0	50	0	fehlend	keine	3	2	3	3	0	0	0	1	1	0	0	0	4	2	2	1	2	3	2	3	3	3	3	3
171		30.03.2022 17:54	1	-99	-99	0	0	1	1	0	0	0	0	1	1	0	0	0	1	1	0	100	0	fehlend	zu viele ärzte auf engstem raum	2	1	3	3	0	0	0	0	0	1	0	1	2	1	1	1	4	4	4	3	2	3	4	2
172		30.03.2022 17:51	1	-99	-99	0	0	1	0	0	0	0	0	0	0	0	0	0	0	0	0	52	1	Überflüssige OPs und Medizin	fehlend	4	1	4	4	0	3	0	1	0	0	0	0	4	1	4	1	3	2	2	3	3	3	3	3
175		30.03.2022 18:54	1	-99	-99	1	0	0	1	0	0	1	0	0	0	0	0	0	0	0	0	50	1	Zuviel tabletten	fehlend	3	3	3	4	1	3	0	1	0	1	0	0	3	2	3	2	2	2	3	3	3	3	3	3
176		30.03.2022 18:28	1	-99	-99	0	0	0	1	0	0	1	1	0	0	0	0	0	0	0	0	50	1	Zu viele Ärzte für zu wenig Menschen.	fehlend	2	3	2	3	0	2	0	1	0	1	0	0	3	3	3	2	2	2	3	2	3	4	4	3
177		30.03.2022 18:57	1	-99	-99	0	0	1	0	0	0	0	0	0	0	0	0	0	1	0	1	50	0	fehlend	zu viele ärzte pro einwohner	1	1	1	3	0	3	0	0	1	1	0	0	2	3	2	3	1	3	3	1	3	4	4	4
179		30.03.2022 19:32	1	-99	-99	0	0	1	0	0	0	0	1	1	0	0	0	0	0	0	0	92	1	Zu viel Facharztangebot v.a. in Ballungsgebieten	fehlend	2	3	4	4	0	2	0	1	1	0	0	0	4	3	2	2	4	3	3	1	4	1	1	3
180		30.03.2022 19:36	1	-99	-99	0	0	1	0	0	0	0	0	0	0	0	0	0	0	0	0	8	0	fehlend	ärztliche Übervorsicht	4	3	2	3	0	1	0	1	1	0	0	0	4	3	3	2	3	2	3	3	3	2	3	2
181		30.03.2022 19:28	1	-99	-99	0	0	1	0	0	0	0	0	0	0	0	0	0	0	0	0	15	0	fehlend	zu hohe / häufige Nutzung der Ärzte	3	2	3	3	0	1	0	1	1	0	0	0	3	2	2	2	3	3	3	2	3	3	3	3
182		30.03.2022 19:43	1	-99	-99	0	0	1	0	0	0	0	1	0	0	0	1	0	1	0	0	43	0	fehlend	Zu viele Ärzte einer Fachrichtung in einem Gebiet	3	3	3	3	1	1	0	1	1	0	0	0	3	1	3	2	3	3	3	2	1	3	4	2
185		30.03.2022 19:44	1	-99	-99	0	1	0	0	0	0	0	0	0	0	0	0	0	0	0	0	50	0	fehlend	weiß ich nicht	4	1	4	4	0	3	0	0	1	0	1	0	1	1	3	1	1	4	4	1	4	4	4	2
186		30.03.2022 19:48	1	-99	-99	0	1	0	0	0	0	0	0	0	0	0	0	0	0	0	0	50	0	fehlend	weiß ich nicht	4	1	4	1	0	3	0	0	1	0	1	0	1	1	1	1	1	4	4	1	4	4	4	4
187		30.03.2022 20:01	1	-99	-99	0	1	0	0	0	0	0	0	0	0	0	0	0	0	0	0	36	0	fehlend	Zu viele unnötige Untersuchungen	3	2	3	3	0	3	0	1	0	1	0	0	4	2	4	4	1	3	3	2	3	3	3	2
188		30.03.2022 20:06	1	-99	-99	0	0	1	0	0	1	0	0	0	0	0	0	0	1	0	1	52	0	fehlend	Weiss ich nicht	2	3	4	1	0	3	0	0	1	1	0	0	3	2	3	2	4	4	4	2	3	3	1	3
189		30.03.2022 20:07	1	-99	-99	0	1	0	0	0	0	0	0	0	0	0	0	0	0	0	0	40	0	fehlend	Zu viele unnötige Untersuchungen	3	2	3	4	0	3	0	1	0	1	0	0	3	2	3	3	2	3	3	2	3	3	3	3
190		30.03.2022 20:18	1	-99	-99	0	0	1	0	0	0	1	0	0	0	1	0	0	1	1	0	68	0	fehlend	zuviele bahandlungen die unnötig sind,zuviele medikamente,die verschrieben werden,zu viele ansässige ärzte	2	3	4	4	0	3	0	0	1	1	0	0	2	3	3	4	1	4	3	4	4	3	4	4
191		30.03.2022 20:20	1	-99	-99	0	0	0	0	0	0	0	1	0	0	0	0	0	0	0	0	60	0	fehlend	Dass man zu viele unnötige Behandlungen oder Medikamente bekommt	4	4	4	3	0	3	0	1	0	1	0	0	3	2	3	2	3	3	2	2	2	3	2	3
192		30.03.2022 20:19	1	-99	-99	0	0	1	0	0	0	0	0	0	0	0	0	0	0	0	0	3	0	fehlend	Keine Ahnung	4	4	4	4	0	2	0	0	0	1	0	0	4	4	4	1	4	4	4	4	4	4	4	4
193		30.03.2022 20:26	1	-99	-99	0	0	1	1	0	0	0	0	1	0	1	0	1	1	0	0	94	1	Zu viel medizinische Versorgung	fehlend	3	4	3	4	1	1	1	0	0	1	0	0	3	3	3	3	3	4	3	2	3	3	2	3
194		30.03.2022 20:17	1	-99	-99	1	0	0	0	0	0	0	0	0	0	0	0	0	1	1	0	50	0	fehlend	weiß nicht	3	2	3	2	0	1	0	0	1	0	0	0	3	2	3	2	3	2	2	3	2	2	2	2
195		30.03.2022 20:18	1	-99	-99	0	0	0	0	0	0	0	0	0	1	0	0	0	0	0	0	50	0	fehlend	Mehr Behandlung, als verträglich und sinnvoll	1	1	4	4	0	3	0	0	1	0	1	0	3	1	3	1	2	2	3	2	3	4	3	4
196		30.03.2022 20:21	1	-99	-99	0	0	1	0	0	0	0	0	0	0	0	1	0	1	1	0	50	1	Wenn zu viel getan wird, überflüssige Behandlungen gemacht werden (wollen)	fehlend	4	3	3	4	1	3	0	0	1	1	0	0	3	3	3	2	3	3	3	3	3	2	3	3
197		30.03.2022 20:24	1	-99	-99	0	0	1	0	0	0	0	0	0	0	0	0	0	0	0	0	50	1	Zuviel medizin	fehlend	4	4	4	4	1	3	0	1	1	0	0	0	4	2	2	2	1	2	2	4	4	4	4	4
199		30.03.2022 20:28	1	-99	-99	0	0	1	0	0	0	0	0	0	0	0	0	0	1	0	0	50	0	fehlend	zu viele sinnlose tests	3	2	4	4	0	2	0	0	0	1	0	0	4	1	1	1	1	3	4	2	3	2	4	4
200		30.03.2022 20:30	1	-99	-99	0	0	1	1	0	0	0	1	0	0	0	0	0	1	0	0	50	1	zu viel Medikamente, zu große Packungen	fehlend	4	2	4	4	1	3	0	1	1	0	0	0	2	2	3	1	3	2	2	3	2	4	4	3
201		30.03.2022 20:27	1	-99	-99	0	0	0	0	0	1	0	0	0	0	0	0	0	0	0	0	28	0	fehlend	Zu viel Behandlung	4	4	3	3	0	2	0	0	0	1	0	0	3	2	3	1	2	3	4	2	2	3	3	2
202		30.03.2022 20:32	1	-99	-99	0	0	1	0	0	1	0	1	1	0	0	0	0	1	1	0	50	0	fehlend	Zu schnelles gegensteuern gg gesundheitliche probleme	3	4	4	2	0	1	0	1	0	1	0	0	4	2	4	3	2	3	3	2	3	2	2	3
203		30.03.2022 20:32	1	-99	-99	1	0	0	0	0	1	0	0	0	0	0	0	0	0	1	0	65	1	Sehr viele Ärzte in einer Region, beim einzelnen Patienten (privat versichert) werden medizinisch nicht notwendige Untersuchungen gemacht	fehlend	3	2	3	3	0	0	0	1	0	0	1	0	4	3	3	2	2	3	3	2	3	3	3	3
204		30.03.2022 20:29	1	-99	-99	0	1	0	0	0	0	0	0	0	0	0	0	0	0	0	0	50	1	Zuviel unnötige Medizin	fehlend	4	4	4	4	1	3	1	0	1	0	0	0	3	2	2	2	1	2	2	4	4	4	3	4
205		30.03.2022 20:32	1	-99	-99	0	0	1	0	0	0	0	0	0	0	0	0	0	0	0	0	65	1	Überflüssige medizinische Leistungen	fehlend	4	3	4	4	0	1	0	0	0	1	0	0	4	4	4	4	3	3	3	2	4	4	4	3
206		[not completed]	1	-99	-99	0	0	1	1	0	1	0	0	0	0	1	0	0	1	0	0	98	1	Ein zu großes Angebot an medizinischer Versorgung	fehlend	3	4	3	3	0	3	0	0	0	1	0	1	3	4	3	2	3	4	3	3	2	3	3	4
207		30.03.2022 20:40	1	-99	-99	0	0	1	0	0	0	0	0	0	0	0	0	0	0	0	1	2	0	fehlend	Zuviel unnötige Untersuchungen	3	4	4	4	1	3	0	1	0	0	0	1	4	1	1	1	3	3	3	1	4	4	4	4
210		30.03.2022 20:40	1	-99	-99	0	0	1	1	0	0	0	0	0	0	0	0	0	0	0	0	35	0	fehlend	unnötige Behandlungen.	3	3	4	4	1	3	0	1	0	1	0	0	3	4	3	3	3	2	3	4	3	3	4	3
212		30.03.2022 20:40	1	-99	-99	0	1	0	0	0	0	0	0	0	0	0	0	0	0	0	0	95	0	fehlend	Viele Ärzte	3	2	4	4	0	2	0	0	1	1	0	0	4	2	2	3	1	4	3	3	3	2	3	2
214		30.03.2022 20:43	1	-99	-99	0	0	1	0	0	0	0	0	0	0	0	0	0	1	0	0	50	0	fehlend	Dass man zuviele Sachen verschreiben bekommt	4	3	3	4	0	3	0	1	0	1	0	0	2	2	2	2	2	2	2	2	2	2	2	2
216		30.03.2022 20:58	1	-99	-99	0	0	1	0	0	0	0	0	0	0	0	0	0	1	0	0	50	0	fehlend	Zu viele Medikamente	3	4	3	3	1	3	0	0	1	1	0	0	4	2	2	2	2	3	4	2	3	3	3	3
218		30.03.2022 20:52	1	-99	-99	0	0	0	0	0	0	0	1	0	0	0	0	0	1	0	0	66	0	fehlend	man hat mehrere Ärtze besucht	3	2	3	2	0	0	0	1	0	0	0	0	3	2	3	2	3	3	2	2	3	2	2	3
219		30.03.2022 20:52	1	-99	-99	0	0	1	1	0	1	0	1	1	0	1	1	1	1	1	0	0	1	Igel Leistung	fehlend	2	3	3	1	1	1	0	0	0	1	1	0	2	2	2	1	2	2	4	1	3	2	2	3
220		30.03.2022 20:53	1	-99	-99	0	1	0	0	0	0	0	0	0	0	0	0	0	0	0	0	33	0	fehlend	unnötige Behandlung	4	3	4	3	1	3	0	1	1	0	0	0	3	2	3	3	3	2	3	1	3	4	3	3
222		30.03.2022 20:47	1	-99	-99	0	0	1	1	0	1	0	0	0	0	1	0	0	1	1	0	97	1	Eine Übermaß an medizinischer Versorgung	fehlend	3	4	3	4	1	3	1	0	0	0	0	1	3	4	3	3	3	3	4	3	2	3	3	3
223		30.03.2022 20:58	1	-99	-99	0	0	1	0	0	1	0	1	0	0	0	1	0	1	0	0	0	0	fehlend	Unnötige Behandlungen	3	2	3	1	1	2	0	0	0	1	1	0	3	2	2	2	4	4	4	3	3	4	3	4
224		30.03.2022 21:05	1	-99	-99	0	0	1	0	0	0	0	0	0	0	0	0	0	1	0	0	24	0	fehlend	zu viele Arztbesuche, Tests, Medikamente	2	2	4	4	0	2	0	0	0	1	0	1	3	3	3	2	2	3	4	3	3	3	3	3
225		30.03.2022 21:00	1	-99	-99	0	0	1	0	0	0	0	1	0	0	0	0	0	0	0	0	84	1	IGEL	fehlend	4	2	4	3	0	3	0	0	1	1	0	0	4	3	4	2	2	2	1	2	2	4	4	4
226		30.03.2022 21:01	1	-99	-99	0	1	0	0	0	0	0	0	0	0	0	0	0	0	0	0	36	0	fehlend	unnötige Versorgung	4	4	4	3	1	3	0	1	0	1	0	0	3	2	3	3	2	2	3	3	3	3	3	3
227		30.03.2022 21:08	1	-99	-99	0	0	1	0	0	0	1	0	0	0	1	0	0	0	0	0	50	1	Bei jeder Kleinigkeit ein Arzt aufsuchen und ein Behandlung bekommen obwohl es nicht nötig gewesen wäre	fehlend	4	3	3	3	1	1	0	1	0	0	0	0	3	2	2	2	2	2	1	2	2	2	2	2
228		30.03.2022 21:06	1	-99	-99	0	1	0	0	0	0	0	0	0	0	0	0	0	0	0	0	38	0	fehlend	zu viele Verordnungen	4	2	4	3	0	3	0	0	1	1	0	0	4	4	2	3	2	3	3	3	3	2	2	3
230		30.03.2022 21:14	1	-99	-99	0	0	1	0	0	0	0	0	0	0	0	0	0	1	0	0	50	0	fehlend	Zu viel Medizin oder massnahmen die feld kosten aber nicht notwendig sind	4	2	3	3	0	3	0	1	0	0	1	0	2	2	3	2	1	3	3	2	3	3	3	3
231		30.03.2022 21:11	1	-99	-99	0	0	1	0	0	0	1	0	0	0	1	0	0	0	0	0	50	1	Mehr ist nicht gleich besser	fehlend	3	3	3	2	1	1	1	0	0	0	0	0	2	2	2	3	2	2	2	2	2	2	2	2
232		30.03.2022 21:14	1	-99	-99	0	0	1	0	0	0	0	0	0	0	0	0	0	0	0	0	50	0	fehlend	wes ni	2	2	3	2	0	1	0	1	0	0	0	0	2	3	2	2	1	2	2	3	2	2	1	2
234		30.03.2022 21:17	1	-99	-99	0	0	1	0	0	0	0	0	0	0	0	0	0	1	0	0	50	0	fehlend	Zu viel Medizin oder massnahmen die feld kosten aber nicht notwendig sind	3	1	3	3	0	3	1	1	0	0	0	0	2	2	3	2	2	3	3	2	3	3	3	3
236		30.03.2022 21:17	1	-99	-99	0	0	1	1	0	0	0	0	0	0	0	0	0	0	0	0	91	0	fehlend	Angstzustände	3	2	4	3	0	2	0	1	0	0	1	0	3	4	1	2	4	1	2	3	4	1	3	2
237		30.03.2022 21:46	1	-99	-99	0	0	1	0	0	0	0	0	0	0	0	0	0	0	0	0	50	0	fehlend	ein Symptom, mehrere Fachärzte zur Klärung beauftragt	4	2	3	4	0	3	0	0	1	0	1	0	4	2	3	2	2	2	2	3	3	2	4	3
238		30.03.2022 21:29	1	-99	-99	0	0	1	0	0	0	0	1	0	0	0	0	0	0	0	0	50	0	fehlend	Zuviel Medizin	3	1	3	3	0	3	0	1	0	0	0	0	3	2	3	2	1	3	3	2	2	3	3	3
239		30.03.2022 21:35	1	-99	-99	0	0	1	0	0	0	0	1	0	0	1	0	0	1	0	0	50	0	fehlend	Zuviel unnötige Untersuchungen	4	2	4	4	1	3	0	0	1	1	0	0	2	1	1	1	1	1	1	2	3	4	4	4
240		30.03.2022 21:46	1	-99	-99	0	0	1	0	0	0	1	0	0	0	0	0	0	1	0	0	57	1	Mehrfache Rezepte von verschiedenen Ärzten zum Beispiel für eine Krankheit	fehlend	4	1	4	3	1	2	0	0	1	0	0	1	4	3	3	2	2	2	3	3	4	4	4	4
244		30.03.2022 22:49	1	-99	-99	0	0	1	0	0	1	0	0	0	0	0	0	0	1	0	0	16	0	fehlend	Viele gleichartige Tests und MRT-Untersuchungen sowie überproportionale Therapien, die wahrscheinlich gar nicht notwendig wären	2	2	4	3	1	3	0	1	0	0	1	0	4	2	3	1	3	3	3	2	4	4	4	3
245		30.03.2022 22:04	1	-99	-99	1	0	1	0	0	0	0	0	0	0	0	0	0	0	0	0	50	1	"unnütze" Arztbesuche	fehlend	3	2	3	3	0	3	0	0	0	1	1	0	4	3	3	2	3	3	3	2	3	4	3	3
246		30.03.2022 21:59	1	-99	-99	1	0	1	0	0	1	0	0	0	0	1	0	0	1	0	0	85	1	ja	fehlend	4	3	3	3	1	2	1	0	0	0	0	0	4	3	4	3	4	3	3	3	3	4	3	3
247		30.03.2022 22:10	1	-99	-99	0	0	1	0	0	1	0	0	1	1	0	0	0	0	0	0	100	0	fehlend	Wenn man Zuviel zu Ärzten geht	4	2	3	3	0	2	1	0	0	0	0	1	4	3	3	3	3	3	3	3	3	3	3	3
248		30.03.2022 22:26	1	-99	-99	0	0	1	0	0	0	1	0	0	0	1	0	0	0	0	0	51	1	nicht notwendige Behandlungen	fehlend	4	3	4	3	1	3	0	0	1	1	0	0	4	1	3	1	2	2	2	2	2	4	3	4
249		30.03.2022 22:24	1	-99	-99	0	0	1	0	0	0	0	0	0	0	0	0	0	1	0	0	50	0	fehlend	zu viele angebote	3	1	3	2	0	0	0	0	0	1	0	0	2	2	2	2	2	4	4	2	2	4	3	2
251		30.03.2022 22:29	1	-99	-99	0	0	1	1	0	1	0	1	1	1	1	1	1	1	1	0	100	1	..	fehlend	4	3	3	3	1	1	0	0	1	0	0	1	3	3	3	2	4	4	4	2	3	3	3	3
252		30.03.2022 22:49	1	-99	-99	0	0	1	0	0	1	0	0	0	0	1	0	0	1	0	0	92	1	Wenn man zu oft zu den Ärtzen geht	fehlend	3	4	2	3	0	3	0	1	1	0	0	0	3	4	2	3	3	2	3	3	4	4	2	3
253		30.03.2022 22:34	1	-99	-99	0	0	0	1	0	0	0	0	1	0	1	1	1	1	1	0	95	1	..	fehlend	4	3	3	3	1	0	0	0	1	0	0	0	4	3	3	4	3	3	4	3	3	4	3	3
255		30.03.2022 22:50	1	-99	-99	0	0	1	0	0	0	0	0	0	0	0	0	1	0	0	0	64	0	fehlend	Zuviele Ärztenin einer Stadt	1	1	3	4	1	2	0	1	0	1	0	0	3	2	4	1	2	3	3	1	3	3	3	3
256		30.03.2022 22:57	1	-99	-99	1	0	1	1	0	0	0	0	0	0	0	1	0	1	0	0	39	0	fehlend	Mehr tun als nötig	4	4	4	2	0	2	0	1	0	0	1	0	4	2	2	2	1	1	2	1	1	1	1	3
258		30.03.2022 23:12	1	-99	-99	0	0	1	0	0	1	1	0	0	0	1	0	0	1	0	0	50	1	individuelle Bedarfsdeckung hinaus u	fehlend	4	2	2	2	0	2	1	0	0	0	0	1	3	2	2	4	3	4	2	3	1	3	2	2
259		30.03.2022 23:18	1	-99	-99	0	0	1	0	0	0	0	0	0	0	0	0	0	0	0	0	50	0	fehlend	Ich weiß es nicht. Zu viele Ärzte an einem Ort kann es bestimmt nicht bedeuten.	3	3	3	3	0	3	0	0	0	1	0	0	4	3	3	1	2	4	1	4	2	3	4	2
261		30.03.2022 23:31	1	-99	-99	0	0	1	1	0	0	0	0	0	1	0	0	0	1	1	0	50	0	fehlend	Zu viele Ärzte für eine Diagnose	3	1	3	3	0	2	0	0	1	1	0	0	4	1	3	1	2	1	3	1	3	3	3	1
262		30.03.2022 23:33	1	-99	-99	1	1	0	0	0	0	0	0	0	0	0	0	0	0	0	0	50	1	Zu viele Ärzte stehen für die Patienten zur Verfügung	fehlend	3	1	4	4	0	3	0	1	1	0	0	0	4	2	3	1	1	2	2	2	2	3	3	4
264		30.03.2022 23:41	1	-99	-99	0	0	1	0	0	0	0	0	0	1	0	0	0	0	0	0	50	0	fehlend	iGeL	2	3	4	4	1	2	0	0	0	1	0	0	4	2	3	3	2	3	3	2	3	3	3	3
266		30.03.2022 23:44	1	-99	-99	0	0	1	0	0	1	0	1	0	0	0	1	0	0	0	0	18	0	fehlend	zuviele Medikamente	4	2	2	3	0	3	0	1	1	0	0	0	3	2	3	2	2	3	2	3	3	4	3	4
267		30.03.2022 23:48	1	-99	-99	0	0	1	0	0	0	0	0	0	0	0	0	0	0	0	0	50	0	fehlend	Nichts	2	3	2	2	0	3	0	0	0	0	0	1	3	2	2	3	3	3	2	3	3	3	2	2
269		30.03.2022 23:50	1	-99	-99	0	1	0	0	0	0	0	0	0	0	0	0	0	0	0	0	50	0	fehlend	Nixhts	3	2	1	1	0	2	0	0	0	1	0	0	4	1	1	2	1	1	4	4	4	1	1	1
270		31.03.2022 00:00	1	-99	-99	0	0	1	0	0	0	0	0	0	0	0	1	0	1	0	0	2	0	fehlend	Untersuchungen, die über Empfehlungen hinaus gehen	4	3	2	1	0	2	0	0	0	1	0	0	4	1	3	1	3	4	4	2	1	1	3	4
271		31.03.2022 00:14	1	-99	-99	0	0	1	0	0	0	0	0	0	0	1	0	0	0	0	0	66	1	zu viel	fehlend	3	2	2	3	1	2	0	0	1	0	1	0	3	2	2	2	2	3	2	3	3	3	2	3
272		31.03.2022 00:15	1	-99	-99	0	0	0	0	0	0	0	0	0	0	0	0	0	0	0	1	69	1	zu viel	fehlend	3	2	3	4	1	0	0	1	0	1	0	0	3	2	4	4	3	2	2	4	2	3	2	2
273		31.03.2022 00:34	1	-99	-99	0	0	1	0	0	0	0	1	0	0	0	0	0	1	0	0	50	1	Wenn ich zuviele Leistugen angeboten bekomme, die ich gar nicht brauche / Fehlberatung	fehlend	4	3	4	4	0	3	0	1	0	1	0	0	4	3	3	2	2	2	3	3	2	3	3	3
275		31.03.2022 00:50	1	-99	-99	0	0	1	0	0	0	0	0	0	0	1	0	0	1	1	0	50	1	Wenn der Arzt einen Untersuchungen verordnet, die nicht zwingend notwendig sind	fehlend	4	4	4	4	0	3	0	0	1	1	0	0	1	1	4	3	4	4	3	3	4	4	4	3
276		31.03.2022 01:03	1	-99	-99	0	0	1	0	0	0	0	1	0	0	0	0	0	1	0	0	50	0	fehlend	weiß nicht	3	3	3	3	0	0	0	1	0	1	0	0	3	2	3	2	2	3	4	3	3	3	3	3
278		31.03.2022 01:24	1	-99	-99	0	0	1	0	0	0	0	1	0	0	0	0	0	1	0	0	50	0	fehlend	weiß nicht	3	3	3	3	0	0	0	0	0	1	0	0	3	2	2	2	3	3	3	3	3	3	3	3
279		31.03.2022 01:24	1	-99	-99	0	0	1	1	0	0	0	0	0	0	0	0	0	1	0	0	52	0	fehlend	Man bekommt mehr als man braucht	4	3	4	4	1	3	0	1	0	1	0	0	3	3	3	2	2	3	3	3	2	3	2	4
280		31.03.2022 02:29	1	-99	-99	0	0	1	0	0	0	0	0	0	0	0	0	0	0	0	0	50	0	fehlend	versorgung	3	3	3	2	0	2	0	0	0	0	1	0	3	3	3	2	3	3	3	3	3	3	3	3
281		31.03.2022 01:45	1	-99	-99	0	0	1	0	0	0	0	0	0	0	0	0	0	1	0	0	50	0	fehlend	weiss nicht	4	3	4	3	0	2	0	0	0	1	0	0	3	3	3	3	3	3	4	3	3	2	3	3
282		31.03.2022 02:38	1	-99	-99	0	0	1	0	0	0	0	0	0	0	0	0	0	0	0	0	50	0	fehlend	versorgung	3	3	3	2	0	2	0	0	1	0	0	0	3	3	3	2	3	3	3	3	3	3	3	3
283		31.03.2022 03:15	1	-99	-99	0	0	1	1	0	1	1	0	0	1	1	0	0	1	0	0	50	0	fehlend	zu viele arztbesuche	2	2	3	3	0	1	0	0	1	0	0	0	1	2	2	2	3	3	3	2	2	3	2	3
284		31.03.2022 03:19	1	-99	-99	0	0	0	0	0	0	0	0	0	1	0	0	0	1	0	0	50	0	fehlend	weiß nicht	4	4	4	4	0	3	0	0	1	0	1	0	4	2	3	2	3	3	2	2	3	3	2	4
285		31.03.2022 03:26	1	-99	-99	0	0	1	0	0	0	0	1	0	0	0	0	0	1	0	0	50	0	fehlend	zu viel wird angeboten	4	4	3	3	1	3	0	0	1	1	0	0	3	2	3	3	2	3	3	2	2	3	3	3
286		31.03.2022 05:35	1	-99	-99	0	0	1	0	0	0	0	0	0	0	1	0	0	1	0	0	50	0	fehlend	überhaupt keine Ahnung	4	4	4	4	0	2	0	0	1	0	0	1	4	1	4	1	2	4	4	2	2	4	4	4
287		31.03.2022 06:26	1	-99	-99	0	0	1	0	0	1	0	1	1	0	0	0	0	0	0	0	50	0	fehlend	ka	3	2	3	3	1	1	0	0	1	0	0	0	2	2	2	2	3	3	3	2	3	3	2	2
288		31.03.2022 06:27	1	-99	-99	1	0	1	0	0	0	1	0	0	0	1	1	1	0	0	0	26	0	fehlend	zu viele untersuchungen	2	3	1	3	1	0	0	1	0	1	0	0	2	3	3	3	3	1	3	3	2	2	3	1
289		31.03.2022 06:58	1	-99	-99	0	0	1	0	0	1	0	1	1	0	0	0	0	0	0	0	52	0	fehlend	Keine Ahnung	3	4	3	4	0	3	0	1	0	1	0	0	4	1	1	1	3	4	4	1	4	2	2	4
290		31.03.2022 06:58	1	-99	-99	0	0	1	0	0	0	0	0	0	0	0	0	0	0	0	0	0	0	fehlend	Das weiß ich nicht.	4	4	4	4	0	2	0	1	0	1	0	0	4	4	4	4	4	4	4	4	4	4	4	4
291		31.03.2022 07:01	1	-99	-99	0	0	1	0	0	1	0	1	1	0	0	0	0	0	0	0	50	0	fehlend	Keine Ahnung	4	3	4	4	0	3	0	0	0	1	0	1	4	1	1	1	2	4	4	1	4	2	3	4
292		31.03.2022 07:35	1	-99	-99	1	0	1	0	0	1	0	0	0	0	0	0	0	1	0	0	50	0	fehlend	Im Vergleich zu anderen Ländern hohe Abfragen auf Patientenseite oder Ärztehäufigkeit in manchen gutsituiert Stadtteilen, eher Problembewusstsein wegen Unterversorgung gehört und spùrbar bei Alten und auf dem Land	1	3	3	4	0	2	0	0	1	0	0	0	3	3	3	1	3	2	3	2	1	2	4	3
293		31.03.2022 07:22	1	-99	-99	0	0	1	0	0	0	0	1	0	0	1	0	0	0	0	0	17	0	fehlend	Zu viele unnötige Behandlungen	2	4	3	4	0	2	0	1	0	1	0	0	3	2	3	2	1	1	3	2	3	2	3	4
294		31.03.2022 07:24	1	-99	-99	0	0	1	0	0	0	0	0	0	0	0	0	0	0	0	0	46	1	unnötige Behandlungen für mehr Honorar	fehlend	2	2	2	4	1	2	0	0	1	0	1	0	4	2	3	2	2	3	4	3	3	3	3	4
295		31.03.2022 07:28	1	-99	-99	0	0	1	0	0	0	0	1	0	0	1	0	0	0	0	0	11	0	fehlend	Zu viele unnötige Behandlungen	2	4	3	4	0	2	0	1	0	1	0	0	3	2	3	2	2	1	3	2	4	2	4	4
296		31.03.2022 07:33	1	-99	-99	0	0	1	0	0	0	0	1	0	0	0	0	0	0	0	0	50	0	fehlend	Nicht notwendige Tests	3	3	4	4	0	3	0	1	0	1	0	0	3	2	3	2	3	3	3	4	4	3	4	3
298		31.03.2022 07:43	1	-99	-99	0	0	1	0	0	0	0	1	0	0	0	0	0	1	0	0	50	1	Überflüssige Untersuchungen	fehlend	4	2	4	4	0	2	1	0	0	0	1	0	4	1	3	3	1	3	3	4	4	2	1	3
299		31.03.2022 07:38	1	-99	-99	1	1	0	0	0	0	0	0	0	0	0	0	0	0	0	0	50	1	Zu viel des guten	fehlend	4	3	3	4	0	3	0	0	1	1	0	0	4	2	2	1	3	3	3	4	4	4	4	4
300		31.03.2022 07:50	1	-99	-99	0	0	1	0	0	1	1	1	1	0	0	0	0	1	1	0	50	0	fehlend	unnötige Untersuchungen und zu viele Behandlungen	4	4	4	4	0	3	0	1	0	1	0	0	4	1	1	1	4	4	4	4	4	4	4	4
301		31.03.2022 07:50	1	-99	-99	0	0	0	0	0	0	0	0	0	0	0	0	0	1	0	0	50	0	fehlend	Zuviel Behandlung	4	3	4	4	1	3	0	0	0	1	0	0	1	3	3	1	2	2	3	3	4	3	4	4
303		31.03.2022 08:26	1	-99	-99	0	0	1	0	0	0	0	0	0	0	0	0	0	0	0	0	44	0	fehlend	mehr ärzte als nötig	3	2	3	3	0	3	0	0	1	1	0	0	4	2	4	2	3	4	3	3	3	3	4	3
304		31.03.2022 07:56	1	-99	-99	0	0	0	0	0	0	0	0	0	0	0	0	0	1	0	0	50	0	fehlend	Zuviel an Behandlung	4	4	4	4	0	0	0	0	0	1	0	0	1	3	3	2	3	3	3	4	4	4	4	4
305		31.03.2022 08:05	1	-99	-99	0	0	1	0	0	0	0	0	0	0	0	0	0	0	0	0	34	0	fehlend	Zu viel medizinische Versorgung	3	4	2	3	0	0	0	0	0	1	0	0	4	3	4	2	3	3	4	2	3	3	3	4
306		31.03.2022 08:14	1	-99	-99	0	0	1	0	0	0	0	0	0	1	0	0	0	0	0	1	50	0	fehlend	Zuviel Verordnungen	3	3	3	4	0	3	0	1	0	0	0	1	4	2	2	2	3	3	3	3	2	3	4	3
308		31.03.2022 08:33	1	-99	-99	0	0	0	0	0	0	0	1	0	0	1	0	0	1	0	0	100	0	fehlend	Zu viele Untersuchungen, die nicht notwendig sind und nur für höhere Kosten sorgen.	2	2	4	4	0	2	0	0	0	1	1	0	3	2	3	1	2	3	3	3	2	2	4	3
309		31.03.2022 08:43	1	-99	-99	0	0	1	1	0	1	0	0	1	0	0	0	0	0	0	0	52	1	Übermäßige Untersuchungen; überflüssige Operationen; überflüssige Leistungen des Arztes wobei der Patient sogar eher Schaden nehmen könnte anstatt dass es hilft	fehlend	2	3	3	2	1	3	0	0	1	0	1	0	2	2	3	2	2	3	2	3	3	3	2	3
310		31.03.2022 08:38	1	-99	-99	0	0	1	0	0	0	0	0	0	0	0	0	0	0	0	0	50	0	fehlend	weiß ich nicht; es gibt so viele Ausdrücke	3	1	4	4	0	3	0	0	1	1	0	0	4	3	3	1	2	2	2	3	2	3	3	3
311		31.03.2022 08:40	1	-99	-99	0	0	1	1	0	0	0	0	0	0	0	0	0	1	0	0	50	0	fehlend	mehr als das wirklich nötigste/ Zu viel Medikamente	4	3	3	3	0	2	0	1	0	0	0	0	2	2	2	2	3	3	4	2	2	3	3	4
312		31.03.2022 08:52	1	-99	-99	1	0	0	0	0	0	1	0	0	0	0	0	0	1	0	0	50	1	ständig zu Ärzten gehen	fehlend	3	3	3	3	1	1	0	1	0	1	0	0	3	3	3	2	2	3	3	2	2	2	3	2
313		31.03.2022 12:03	1	-99	-99	1	0	0	0	0	1	0	0	0	0	0	0	0	1	0	0	71	1	Z.B. zu viele Operationen im orthopädischen Bereich.	fehlend	2	2	3	3	0	0	0	1	0	0	1	0	3	2	2	2	3	3	3	3	2	4	3	3
314		31.03.2022 12:22	1	-99	-99	0	0	1	1	0	0	1	0	0	0	0	0	1	0	0	0	38	1	das Kosten- Nutzenverhältnis	fehlend	4	2	3	4	0	2	0	0	0	1	0	0	4	2	3	1	2	2	3	3	3	4	4	4
315		31.03.2022 12:46	1	-99	-99	0	0	1	0	0	0	1	0	0	0	0	0	0	0	1	1	50	0	fehlend	zu viele Ärzte, zu viele Krankenhäuser	3	1	4	4	0	1	0	0	1	0	1	0	3	2	3	2	2	2	4	3	2	3	2	3
316		31.03.2022 12:35	1	-99	-99	0	0	1	0	0	0	0	0	0	0	0	0	1	0	1	0	50	1	doppelte Untersuchungen	fehlend	4	1	3	3	1	3	0	0	0	0	1	1	2	3	3	1	2	3	3	1	2	3	4	3
317		31.03.2022 12:48	1	-99	-99	0	0	1	0	0	1	1	0	0	0	0	0	0	0	0	1	50	1	Stärkere und/oder zu viele Medikamente als nötig, Operationen statt Behandlung	fehlend	4	4	4	3	1	3	0	0	1	1	0	0	3	2	2	2	3	2	3	2	3	3	3	3
318		31.03.2022 13:03	1	-99	-99	0	0	0	0	0	0	0	0	0	1	0	0	0	0	0	0	88	0	fehlend	Zuviele Medikamenten u. Untersuchungen, unnötige Tests	4	3	3	3	1	2	0	1	0	1	0	0	3	2	2	2	2	3	2	3	3	3	3	3
320		31.03.2022 14:05	1	-99	-99	0	0	0	0	0	0	1	0	0	0	0	0	0	0	0	0	50	0	fehlend	keine ahnung	2	2	3	3	0	3	0	0	1	0	1	0	3	3	2	2	1	3	4	3	2	4	4	4
321		31.03.2022 14:19	1	-99	-99	0	0	1	0	0	0	0	0	0	0	0	0	0	0	1	0	0	1	zu viel, fragwürdig	fehlend	4	2	3	4	0	3	0	0	1	1	0	0	3	2	3	2	2	3	3	3	3	4	3	4
322		31.03.2022 14:14	1	-99	-99	0	0	1	1	0	0	0	0	1	0	0	0	1	0	0	0	17	0	fehlend	zu viele medizinische Untersuchungen	2	2	3	4	1	3	0	0	1	0	1	0	4	3	3	1	3	3	3	2	3	4	4	4
324		31.03.2022 14:26	1	-99	-99	0	0	1	0	1	0	0	0	0	0	0	0	0	1	0	0	50	0	fehlend	ich werde von Arzt zu Arzt geschickt	3	2	3	4	0	3	0	0	0	1	1	0	4	4	4	2	3	3	3	2	4	4	4	4
325		31.03.2022 17:08	1	-99	-99	0	0	1	0	0	0	0	0	0	0	0	0	0	0	0	0	50	0	fehlend	Weiß nicht	3	3	2	3	0	2	0	0	0	1	1	0	3	2	3	2	2	2	3	3	3	3	3	3
328		31.03.2022 18:15	1	-99	-99	0	0	1	0	0	0	0	0	1	0	0	0	1	1	1	0	50	1	doppelte Untersuchungen	fehlend	3	2	3	3	1	3	0	0	0	0	1	1	2	3	3	2	2	3	2	1	3	3	4	3
329		31.03.2022 18:22	1	-99	-99	1	0	1	0	0	0	0	0	0	0	0	0	0	0	0	0	29	0	fehlend	weiß nicht	3	2	3	2	0	2	0	1	0	1	0	0	4	3	3	2	2	3	4	2	3	4	3	3
331		31.03.2022 18:29	1	-99	-99	1	0	1	0	0	0	0	0	0	0	0	0	0	0	0	0	27	0	fehlend	weiß nicht	3	2	3	3	0	2	0	1	0	1	0	0	4	3	3	2	2	3	3	2	2	3	3	3
332		31.03.2022 18:36	1	-99	-99	0	0	1	0	0	0	0	1	0	0	0	0	0	0	1	0	50	1	das es zuviele fachärzte in ballungsräumen gibt	fehlend	2	2	2	2	0	3	0	1	0	1	0	0	3	2	3	1	2	2	3	3	2	3	3	3
333		31.03.2022 18:37	1	-99	-99	1	0	1	0	0	0	0	0	0	0	0	0	0	0	0	0	24	0	fehlend	weiß nicht	4	2	3	4	0	2	0	1	0	1	0	0	4	3	3	2	2	3	3	2	2	3	3	2
334		31.03.2022 18:48	1	-99	-99	0	0	1	0	0	1	0	1	0	0	0	0	0	0	1	0	50	1	zuviel medikamente die verschrieben werden	fehlend	3	3	3	3	0	3	0	1	1	0	0	0	3	2	3	2	2	2	3	2	2	3	3	3
335		31.03.2022 18:56	1	-99	-99	0	0	0	1	0	1	1	0	1	0	0	0	0	0	0	0	50	1	zuviel Ärzte in der Grossstadt	fehlend	3	3	3	3	1	3	0	1	0	0	0	1	4	3	2	2	3	3	3	3	3	3	3	3
336		31.03.2022 18:56	1	-99	-99	1	0	1	0	0	0	0	0	0	0	0	0	0	0	0	0	26	0	fehlend	weiß nicht	3	2	3	4	0	2	0	1	0	1	0	0	4	3	3	2	3	2	2	3	3	2	2	2
337		31.03.2022 19:02	1	-99	-99	1	0	1	0	0	1	0	0	1	0	0	0	0	0	0	0	50	1	Zu viele unnötige Untersuchungen	fehlend	3	3	4	4	0	2	0	0	1	1	0	0	4	2	4	3	1	2	3	1	2	3	3	4
338		31.03.2022 19:10	1	-99	-99	0	0	0	0	0	0	0	0	0	0	0	0	0	1	0	0	50	0	fehlend	sehr viel Maßnahmen	3	2	3	3	0	0	0	1	0	1	0	0	3	2	4	2	2	3	2	3	2	3	3	2
339		31.03.2022 19:24	1	-99	-99	0	0	1	0	0	1	0	0	0	0	0	0	0	0	1	0	50	1	Zuviele Untersuchungen, zuviele Medikamente	fehlend	3	3	4	4	1	3	0	0	1	1	0	0	4	2	3	3	3	3	3	2	3	4	3	3
340		31.03.2022 19:30	1	-99	-99	0	0	1	0	0	0	0	0	0	0	0	0	0	0	1	0	35	0	fehlend	EINE KRANKHEIT UND MEHRERE ÄRZTE	3	3	4	3	0	2	0	0	0	1	1	0	4	2	4	2	2	3	3	3	3	4	3	4
341		31.03.2022 19:30	1	-99	-99	0	0	1	0	0	0	0	0	0	0	0	0	0	0	0	0	50	1	Darunter verstehe ich eine Versorgung, die über das Maß dessen, was notwendig ist, hinaus geht.	fehlend	4	3	3	2	0	2	0	0	0	1	1	0	3	2	3	2	3	3	3	2	3	3	3	3
342		31.03.2022 19:38	1	-99	-99	0	0	1	1	0	1	0	1	0	1	1	1	1	1	1	0	68	1	Mehr	fehlend	4	4	4	3	1	0	1	0	1	0	0	0	3	3	3	3	3	4	3	3	3	3	4	4
343		31.03.2022 19:45	1	-99	-99	1	0	0	0	0	1	0	0	0	0	0	0	0	0	0	0	50	0	fehlend	zuviel Ärzte	4	1	4	4	0	3	0	0	0	0	1	1	4	2	4	1	3	4	4	4	4	4	4	4
344		31.03.2022 19:42	1	-99	-99	0	0	1	1	0	0	0	0	0	0	1	0	1	1	0	0	100	0	fehlend	.	4	4	4	4	1	3	1	0	0	0	0	1	3	3	3	3	4	4	4	4	4	4	4	4
345		31.03.2022 19:56	1	-99	-99	0	0	1	0	0	0	0	0	0	0	0	0	0	1	1	0	50	1	Der Arzt bietet mir kostenpfkichtuge Zusatzleistungen an	fehlend	3	4	4	4	1	3	0	0	1	1	0	0	4	1	2	1	2	2	3	2	3	3	3	3
346		31.03.2022 20:00	1	-99	-99	0	0	0	0	0	1	0	0	1	0	0	0	1	0	0	1	50	0	fehlend	Das verschiedene Ärzte das gleiche Problem behandeln.	4	2	3	4	0	2	0	1	0	1	0	0	4	1	4	1	2	4	4	2	3	4	4	1
347		31.03.2022 19:52	1	-99	-99	0	0	1	1	0	0	0	0	0	0	1	1	0	1	0	0	100	1	....	fehlend	4	4	4	4	1	2	0	1	1	0	0	0	3	3	3	3	4	4	4	4	4	4	4	4
348		31.03.2022 20:02	1	-99	-99	0	0	1	1	0	1	0	0	0	0	0	0	1	1	1	0	50	0	fehlend	Zu oft zu Arzt gehen	4	3	3	3	0	1	1	0	0	1	0	0	4	2	3	1	2	3	3	2	2	3	1	4
349		31.03.2022 19:55	1	-99	-99	0	0	0	1	0	0	0	0	0	1	0	1	0	1	1	0	78	1	Mehr	fehlend	3	3	3	3	1	3	1	0	0	0	1	0	3	3	3	3	4	4	4	4	4	4	4	4
351		31.03.2022 20:14	1	-99	-99	1	0	0	0	0	1	0	0	0	0	0	0	0	0	0	0	50	0	fehlend	zuviel Ärzte	4	1	4	4	0	2	0	0	0	0	1	1	4	2	4	1	3	3	4	4	4	4	4	4
353		31.03.2022 20:18	1	-99	-99	1	0	0	0	0	1	0	0	0	0	0	0	0	0	0	0	50	0	fehlend	zuviel Ärzte	4	1	4	4	0	2	0	0	0	0	1	1	4	2	4	1	3	3	4	4	4	4	4	4
354		31.03.2022 20:29	1	-99	-99	1	0	0	0	0	0	0	0	0	0	0	0	0	1	0	0	50	1	unnötige Untersuchungen und Behandlungen	fehlend	4	2	4	4	1	3	0	0	1	0	1	0	4	3	4	2	1	1	2	3	4	4	4	4
355		31.03.2022 20:39	1	-99	-99	0	0	0	0	0	0	0	0	0	0	1	0	0	0	1	0	50	0	fehlend	Zuviele ärztlche Anwendungen	3	2	2	3	0	0	0	0	0	1	0	0	3	2	3	2	3	3	3	3	3	2	2	3
356		31.03.2022 20:44	1	-99	-99	0	0	1	0	0	0	0	0	0	0	0	0	0	1	0	0	100	1	Z.b. igel leistungen	fehlend	3	3	4	3	1	2	0	0	1	1	0	0	4	3	3	1	2	3	2	4	3	4	4	3
357		31.03.2022 21:02	1	-99	-99	1	0	0	1	0	0	0	0	0	0	0	0	0	0	0	0	50	0	fehlend	zu viele unnötige untersuchungen, die den ärzten aber geld bringen?!?	4	3	3	3	0	3	0	1	1	0	0	0	3	1	3	2	3	3	3	2	3	3	3	2
363		31.03.2022 21:52	1	-99	-99	1	1	0	0	0	0	0	0	0	0	0	0	0	0	0	0	50	0	fehlend	Wenn zuviel reglementiert wird.	4	4	4	4	0	3	0	1	1	0	0	0	4	2	4	3	2	1	1	1	2	4	4	4
366		31.03.2022 22:46	1	-99	-99	0	0	1	1	0	0	1	0	0	0	0	0	0	0	0	0	45	1	zahlreiche Doppeluntersuchungen ausgehend vom Patienten	fehlend	2	2	3	3	0	2	0	0	0	1	0	0	3	2	3	2	3	3	3	2	3	3	3	2
367		31.03.2022 23:18	1	-99	-99	0	0	1	1	0	0	0	0	0	0	0	0	0	0	0	0	42	1	Doppeluntersuchungen ausgehend von Patienten, Zweit- und Drittmeinung	fehlend	3	2	3	3	1	2	0	0	1	1	0	0	3	2	3	2	2	3	3	1	3	3	3	2
368		31.03.2022 23:39	1	-99	-99	0	1	0	0	0	0	0	0	0	0	0	0	0	0	0	0	97	0	fehlend	keine Ahnung	1	1	1	1	0	3	0	0	0	0	1	0	1	1	1	1	1	1	1	1	1	1	1	1
369		31.03.2022 23:51	1	-99	-99	0	1	0	0	0	0	0	0	0	0	0	0	0	0	0	0	96	0	fehlend	keine Ahnung	3	3	3	3	0	3	0	0	1	0	0	0	3	3	3	3	1	1	1	1	1	1	1	1
370		01.04.2022 03:35	1	-99	-99	0	0	1	0	0	0	0	0	0	0	0	0	0	0	1	0	50	0	fehlend	nicht notwendige Behandlungen	4	3	4	4	0	1	0	0	0	1	0	0	3	2	3	3	2	3	2	3	2	4	4	3
371		01.04.2022 09:00	1	-99	-99	0	0	1	0	0	0	0	0	0	0	0	0	0	1	0	0	50	0	fehlend	zu viele ärtze	1	1	1	1	0	1	0	1	1	0	0	0	3	3	3	3	1	3	3	1	1	3	3	3
372		01.04.2022 09:04	1	-99	-99	0	0	0	1	0	0	1	0	0	0	0	0	0	0	0	0	50	0	fehlend	zu viel Ärzte	3	3	4	4	0	3	1	0	0	1	0	0	3	2	3	3	2	3	3	3	3	3	3	2
373		01.04.2022 09:09	1	-99	-99	0	0	1	0	0	0	0	0	0	0	0	0	0	0	0	0	50	0	fehlend	zu viele ärtze	3	3	3	3	0	0	0	1	1	0	0	0	3	3	3	1	1	3	3	1	1	3	3	1
374		01.04.2022 09:11	1	-99	-99	0	0	1	0	0	0	0	1	0	0	1	0	0	1	1	1	50	0	fehlend	keine Ahnung	2	2	4	4	0	3	0	0	0	1	0	0	4	2	3	1	3	2	3	3	2	3	3	3
375		01.04.2022 09:15	1	-99	-99	0	0	1	0	0	0	0	0	0	0	0	0	0	0	0	0	50	1	Das zu viele Ärzte mit einbezogen sind	fehlend	4	3	3	4	1	3	0	0	0	1	1	0	4	3	3	2	2	2	2	4	3	3	3	3
376		01.04.2022 09:14	1	-99	-99	0	0	1	1	0	0	0	0	0	0	0	0	0	1	0	0	50	1	mehr medizinische Leistungen als nötig	fehlend	3	3	3	3	0	3	1	0	1	0	0	0	3	2	2	2	3	3	3	2	3	3	3	3
377		01.04.2022 09:17	1	-99	-99	0	0	1	0	0	0	0	0	0	0	0	0	0	0	0	0	50	0	fehlend	zu viele operationen	3	3	3	3	0	1	0	0	1	1	0	0	3	3	3	1	1	3	3	1	1	3	3	3
378		01.04.2022 09:25	1	-99	-99	0	0	0	0	0	1	0	0	0	0	0	1	0	1	0	0	50	0	fehlend	Mehrere Ärzte zum gleichen Problem aufsuchen	3	2	3	2	0	1	0	1	0	1	0	0	3	2	3	2	3	3	4	2	2	3	2	3
380		01.04.2022 09:31	1	-99	-99	0	0	0	0	0	0	0	1	0	0	0	0	0	0	0	0	100	1	Zu viele Ärzte werden konsultier	fehlend	4	4	4	4	0	3	0	1	0	1	0	0	4	4	4	2	2	3	3	2	2	4	4	4
382		01.04.2022 09:28	1	-99	-99	1	0	0	0	0	0	0	0	0	0	0	0	0	1	0	0	50	0	fehlend	wenn man mehr Behandlungen bekommt als nötig ist	4	1	3	3	0	3	0	0	1	1	0	0	2	2	3	1	2	3	3	1	2	3	3	3
384		01.04.2022 09:35	1	-99	-99	1	0	1	0	0	0	0	0	0	0	0	0	0	0	0	0	50	1	wenn ich mich überversichert habe oder zu oft zum Arzt gehe , wo ich selbst weiss was ich habe	fehlend	4	2	3	2	1	3	0	0	1	0	1	0	3	4	4	1	2	3	2	3	3	4	4	4
385		01.04.2022 09:41	1	-99	-99	0	1	0	0	0	0	0	0	0	0	0	0	0	0	0	0	95	0	fehlend	zuviel Versorgung	3	3	3	3	0	3	0	0	1	0	0	0	3	3	3	3	1	1	1	1	1	3	3	3
387		01.04.2022 09:43	1	-99	-99	0	0	0	0	0	0	1	0	0	0	0	0	0	0	0	0	50	0	fehlend	weiß nicht	3	2	3	3	0	3	0	1	1	0	0	0	3	3	3	2	2	3	3	3	4	3	4	3
388		01.04.2022 10:04	1	-99	-99	0	0	1	0	0	0	0	0	0	0	0	0	0	0	0	0	39	0	fehlend	zu viele Medikamente verschreiben	3	3	3	3	0	1	0	0	1	1	0	0	3	1	3	2	1	2	3	2	3	3	3	2
389		01.04.2022 10:11	1	-99	-99	0	0	0	0	0	0	0	0	0	0	0	0	0	1	0	0	50	1	Behandlung oder medikation über das erforderliche Maß hinaus	fehlend	4	2	4	4	0	3	0	1	0	0	1	0	4	1	4	2	3	3	3	2	2	4	4	3
390		01.04.2022 10:11	1	-99	-99	0	0	1	0	0	0	0	0	0	0	1	0	0	0	0	0	50	1	Zu viele ärzte	fehlend	3	1	1	2	0	3	0	1	1	0	0	0	4	2	3	2	2	3	3	2	2	3	4	4
391		01.04.2022 10:17	1	-99	-99	0	0	0	0	0	1	0	0	0	0	0	1	0	0	0	0	28	0	fehlend	Zu viele medikamente nehmen	4	2	3	3	0	3	0	0	0	1	1	0	3	2	2	2	2	3	3	2	3	3	3	3
392		01.04.2022 10:22	1	-99	-99	0	0	0	0	0	0	0	0	0	0	0	0	0	0	1	0	50	1	Unnötige Operationen zum Beispiel	fehlend	3	3	4	4	0	2	0	0	1	0	1	0	3	3	3	2	3	3	4	4	3	4	4	4
393		[not completed]	1	-99	-99	0	0	1	0	0	1	0	0	0	0	0	0	0	1	0	1	50	0	fehlend	Zu viel Medikamente	2	4	3	3	0	2	0	1	1	0	0	0	4	2	4	2	3	4	4	2	3	2	3	3
395		01.04.2022 10:52	1	-99	-99	0	0	0	0	0	1	0	0	0	0	0	0	0	0	0	1	84	1	zuviele medikamente einfach schnell verschrieben	fehlend	3	3	3	4	1	3	0	1	0	1	0	0	3	2	2	1	1	2	3	1	3	3	2	4
396		01.04.2022 11:00	1	-99	-99	1	0	1	0	0	0	0	0	1	0	0	0	1	0	0	0	19	1	Behandlungen und Untersuchungen werden doppelt durchgeführt bzw. sind nicht erforderlich	fehlend	3	2	3	3	1	3	0	0	0	1	0	1	3	3	3	2	2	3	2	2	3	3	3	3
397		01.04.2022 11:08	1	-99	-99	0	0	1	0	0	0	0	0	0	0	0	0	0	0	0	0	50	1	Mehr als notwendig vorhandene medizinische Einrichtungen	fehlend	3	2	3	2	0	1	0	1	1	0	0	0	3	2	2	2	2	3	3	2	2	3	3	3
398		01.04.2022 11:21	1	-99	-99	1	0	1	0	0	0	0	0	0	0	0	0	0	0	0	0	50	1	Medizinischer der nicht erforderlich ist	fehlend	4	3	4	4	1	3	0	1	0	1	0	0	3	2	3	2	3	3	2	3	3	4	3	3
400		01.04.2022 11:34	1	-99	-99	1	0	0	0	0	0	1	0	0	0	0	0	0	1	0	0	20	0	fehlend	u.a. IGEL-Leistungen	4	1	3	3	0	2	1	0	0	1	0	0	3	2	2	1	2	2	3	1	3	3	3	2
401		01.04.2022 11:44	1	-99	-99	0	0	0	1	0	1	1	1	0	1	0	0	0	0	0	0	50	0	fehlend	Einem wir was verschrieben was man eigentlich nicht braucht	3	4	3	4	1	3	0	1	1	0	0	0	3	2	2	2	3	4	4	2	3	3	3	3
402		01.04.2022 11:36	1	-99	-99	0	0	1	0	0	0	0	0	0	0	0	0	0	0	0	0	50	1	Nicht notwendige Behandlungen	fehlend	3	2	3	3	1	1	0	1	1	0	0	0	3	2	3	2	3	3	3	3	2	3	3	3
403		01.04.2022 11:36	1	-99	-99	0	0	1	0	0	0	0	0	0	0	0	0	0	1	0	0	48	1	Versorgung die man nicht benötigt	fehlend	3	4	3	2	1	0	0	1	0	0	1	0	2	2	2	3	2	3	4	3	3	3	4	3
404		01.04.2022 11:39	1	-99	-99	0	0	1	0	0	1	0	0	0	0	0	0	0	0	0	0	50	1	Zu viele Igel-Leistungen	fehlend	4	3	4	4	0	1	0	0	0	1	1	0	4	3	4	3	2	3	3	2	4	3	4	3
406		01.04.2022 11:42	1	-99	-99	0	0	1	1	0	1	1	0	0	1	1	0	0	1	0	0	50	0	fehlend	Kontrolle	3	2	2	3	0	2	0	0	0	1	0	0	3	2	3	3	2	3	3	3	3	3	3	4
407		01.04.2022 11:39	1	-99	-99	0	0	0	0	0	0	0	0	0	0	0	0	0	1	0	0	50	0	fehlend	Nicht	3	2	2	2	0	0	0	0	0	1	1	0	2	2	2	2	2	1	2	2	1	1	1	2
409		01.04.2022 11:49	1	-99	-99	1	0	1	0	0	0	0	0	0	0	0	1	0	1	0	0	67	1	mehr ärtll./ med. Kapazitäten als durchschnittlich benötigt werden	fehlend	2	1	3	3	1	3	0	0	1	1	0	0	3	2	3	2	2	2	3	2	4	4	4	4
410		01.04.2022 11:45	1	-99	-99	0	1	0	0	0	0	0	0	0	0	0	0	0	0	0	0	50	0	fehlend	Medikamente werden verschrieben auch wenn sie nicht dringend notwendig sind	4	4	3	4	0	3	0	1	0	1	0	0	3	2	3	1	2	2	3	3	3	3	3	2
412		01.04.2022 11:48	1	-99	-99	1	1	0	0	0	0	0	0	0	0	0	0	0	0	0	0	50	0	fehlend	zuviel Verschreibungen beim Arztbesuch	4	3	4	4	0	3	0	0	0	1	0	1	1	2	2	2	3	3	3	2	3	2	4	4
413		01.04.2022 11:55	1	-99	-99	0	0	1	0	0	0	0	0	0	0	0	0	0	0	0	0	50	1	Zu viel Krankenhaus	fehlend	3	3	4	4	0	3	0	1	0	0	1	0	4	2	4	2	2	2	2	3	3	4	4	4
414		01.04.2022 11:52	1	-99	-99	0	0	1	0	0	0	0	1	0	0	0	0	0	1	0	0	50	1	Versorgungen die nicht unbedingt sein müssen	fehlend	4	3	3	3	0	3	0	1	1	0	0	0	3	3	3	1	2	3	3	3	3	3	3	3
415		01.04.2022 12:00	1	-99	-99	0	0	1	0	0	0	0	0	0	1	0	0	0	0	0	1	50	0	fehlend	Das unnötige Behandlungen gemacht werden	2	2	4	4	1	3	0	0	1	0	1	0	2	1	1	1	1	3	3	4	4	2	4	2
416		01.04.2022 12:44	1	-99	-99	1	0	1	0	0	0	1	0	0	0	0	0	0	1	0	0	50	0	fehlend	Zusatzverdicherungen	3	2	3	3	0	2	0	1	0	1	0	0	3	3	3	3	3	2	3	2	2	3	3	3
417		01.04.2022 12:06	1	-99	-99	0	0	1	0	0	0	0	0	0	0	0	0	0	0	0	0	50	0	fehlend	zu viel Medizin	3	2	3	3	0	2	0	1	0	1	0	0	2	2	1	2	3	3	3	2	3	3	3	3
418		01.04.2022 12:10	1	-99	-99	0	0	1	1	0	0	0	0	1	0	0	0	1	0	1	0	65	1	Wenn Untersuchungen etc. Mehrmals von verschiedenen Ärzten vorgenommen werden	fehlend	3	3	2	4	0	1	0	0	0	1	0	0	4	3	3	3	2	4	4	3	3	2	3	4
419		01.04.2022 12:48	1	-99	-99	0	0	1	0	0	0	0	0	0	0	0	0	0	1	1	0	50	0	fehlend	weiß nicht	3	3	4	4	1	3	0	0	0	1	0	0	3	2	2	2	3	2	3	2	2	2	3	3
420		01.04.2022 12:17	1	-99	-99	0	0	1	0	0	1	1	0	0	0	0	0	0	1	1	0	57	1	Zu viel Medikamente	fehlend	3	3	3	3	0	3	0	0	1	0	1	0	3	2	3	2	2	3	3	2	2	3	3	3
421		01.04.2022 12:23	1	-99	-99	0	0	1	1	0	1	0	0	1	0	0	0	1	0	1	0	64	1	Alles wird doppelt untersucht	fehlend	3	3	3	4	0	2	0	0	1	1	0	0	4	4	4	4	2	4	3	3	3	4	4	4
422		01.04.2022 12:26	1	-99	-99	0	0	1	0	0	0	0	0	0	0	1	0	0	0	0	0	50	0	fehlend	kenne den Begriff nicht, deshalb keine Ahnung	2	2	3	3	0	2	1	0	0	1	0	0	3	2	3	2	3	3	2	2	3	3	3	3
423		01.04.2022 13:12	1	-99	-99	0	0	1	0	0	0	0	0	0	0	0	0	0	0	0	0	12	0	fehlend	weiss nicht	3	3	3	3	0	0	0	0	0	0	0	1	2	2	2	2	2	2	3	2	2	3	2	2
424		01.04.2022 12:57	1	-99	-99	0	0	1	0	0	0	0	0	0	0	0	0	0	0	0	0	69	1	Zu viel	fehlend	4	3	3	3	0	1	0	0	1	1	0	0	3	2	3	4	4	3	3	4	3	3	2	3
425		01.04.2022 13:08	1	-99	-99	1	0	0	0	0	0	0	0	0	0	0	0	0	1	0	0	50	1	Zu großes ärztliches Angebot	fehlend	3	3	3	4	1	3	0	0	1	1	0	0	4	2	4	2	2	2	3	2	3	3	3	3
426		01.04.2022 13:07	1	-99	-99	0	0	1	0	0	0	0	1	0	0	0	0	0	0	0	0	50	0	fehlend	zuviele arztbesuche	2	2	2	2	0	0	0	0	0	1	0	0	4	3	3	2	2	2	3	2	2	2	2	2
427		01.04.2022 13:07	1	-99	-99	0	0	0	0	0	0	0	0	0	0	0	0	0	1	1	0	32	0	fehlend	zu viele OPs	3	2	4	4	0	1	0	0	1	1	0	0	3	2	2	1	2	2	2	2	4	4	3	3
428		01.04.2022 13:11	1	-99	-99	0	0	0	0	0	0	0	0	0	0	0	0	0	1	1	0	36	0	fehlend	zu viele Operationen	3	3	4	4	0	1	0	0	1	0	1	0	3	2	2	2	2	2	3	2	4	4	3	3
429		01.04.2022 13:24	1	-99	-99	0	0	0	0	0	0	0	0	0	0	1	0	0	0	0	0	50	1	Überangebot von Med.leistungen	fehlend	4	1	3	3	0	3	0	1	0	1	0	0	4	3	3	1	2	2	2	2	3	4	3	4
431		01.04.2022 13:50	1	-99	-99	1	0	1	0	0	0	0	0	0	0	0	0	0	0	0	0	50	1	Zusätzliche Leistungen die medizinisch nicht notwendig sind	fehlend	4	3	4	4	1	3	0	0	1	1	0	0	3	2	3	2	2	1	2	1	2	4	4	3
432		01.04.2022 13:47	1	-99	-99	0	0	1	0	0	1	0	0	0	0	0	1	0	1	0	0	50	1	Medizinisch unnötige Behandlung	fehlend	4	3	4	4	1	3	0	0	1	1	0	0	4	2	4	2	3	2	3	2	3	4	3	4
433		01.04.2022 13:56	1	-99	-99	0	0	1	0	0	0	0	0	0	0	1	0	0	0	0	1	52	0	fehlend	Das manche zu viele Behandlungen erhalten	4	2	4	1	0	1	1	0	0	0	1	0	3	1	3	1	3	3	3	1	4	2	2	3
434		01.04.2022 13:52	1	-99	-99	0	0	1	1	0	0	0	0	0	0	0	0	0	0	0	0	37	0	fehlend	Vielleicht zu viel Angebot	3	3	3	2	0	2	0	1	0	1	0	0	2	2	2	2	3	3	4	2	2	3	4	4
435		01.04.2022 13:56	1	-99	-99	0	0	0	0	0	0	0	0	0	0	0	0	0	0	1	0	50	1	Viele Ärzte auf engstem Raum	fehlend	3	2	3	4	0	3	0	0	1	1	0	0	4	3	3	2	3	3	3	2	2	3	3	3
436		01.04.2022 13:57	1	-99	-99	1	0	1	0	0	0	0	0	0	0	0	0	0	0	0	0	50	1	Zuviel Medizin	fehlend	4	4	4	4	1	3	0	0	1	1	0	0	3	2	2	2	2	2	1	3	3	4	4	4
437		01.04.2022 13:59	1	-99	-99	0	0	1	0	0	1	0	1	0	0	0	0	0	0	0	0	50	0	fehlend	Das manche zu viele Behandlungen erhalten	3	2	2	3	1	1	1	0	0	0	1	0	1	1	3	2	3	2	2	2	1	2	3	1
438		01.04.2022 14:46	1	-99	-99	0	0	1	1	0	0	0	0	0	0	0	0	0	0	0	0	50	0	fehlend	zuviele Arztbesuche, zuviele Ärtzte am ort	2	2	3	3	1	2	0	0	1	1	0	0	3	2	3	2	2	3	3	2	3	3	3	3
439		01.04.2022 14:43	1	-99	-99	0	1	0	0	0	0	0	0	0	0	0	0	0	0	0	0	50	0	fehlend	Weiß nicht	4	4	4	4	0	2	0	1	0	1	0	0	2	3	3	3	2	3	3	3	3	3	3	3
442		01.04.2022 14:58	1	-99	-99	0	0	1	0	0	0	0	0	0	0	1	0	0	1	0	0	32	0	fehlend	Eventuell, dass man sich mehr behandeln lässt als notwendig.	4	3	4	2	1	3	0	1	0	1	0	0	3	1	1	2	3	3	3	2	1	3	4	2
443		01.04.2022 15:13	1	-99	-99	1	0	1	0	0	1	0	0	1	0	0	0	1	0	0	0	50	1	Zu viele Ärzte im näheren Umkreis	fehlend	2	2	2	4	0	3	0	1	1	0	0	0	4	1	3	2	2	3	3	2	3	4	3	2
444		01.04.2022 15:10	1	-99	-99	0	0	0	0	0	1	0	0	0	0	0	0	0	0	0	0	50	1	Arztschwemme in den Grossstädten	fehlend	4	3	3	3	1	3	0	1	0	1	0	0	4	3	3	3	4	3	3	4	3	3	3	3
445		01.04.2022 15:16	1	-99	-99	0	0	0	1	0	0	0	0	0	0	0	0	0	0	0	0	50	1	zuviel Ärzt in den Großen Städten	fehlend	4	3	3	3	1	1	0	0	1	0	0	0	4	3	3	3	4	2	3	2	2	3	3	2
447		01.04.2022 15:29	1	-99	-99	0	0	1	0	0	0	1	0	0	0	0	0	0	0	0	0	58	1	Nicht auf das Wesentliche orientiert. Zu viele Massnahmen, die nicht notwendig sind	fehlend	3	3	3	4	1	1	0	1	0	1	0	0	3	3	3	2	3	3	3	3	3	2	3	3
449		01.04.2022 16:05	1	-99	-99	0	0	1	0	0	0	0	1	0	0	0	0	0	0	0	0	35	0	fehlend	Zu viele Leistungen, die nicht benötigt werden	4	3	4	2	0	2	0	1	1	0	0	0	3	2	4	1	3	3	3	2	3	4	4	4
450		01.04.2022 16:07	1	-99	-99	1	1	0	0	0	0	0	0	0	0	0	0	0	0	0	0	50	1	überflüssiger und potentiell Schädlicher Apparateeinsatz	fehlend	2	3	4	4	1	3	0	0	0	1	1	0	4	2	4	2	1	2	1	3	3	4	3	4
451		01.04.2022 16:11	1	-99	-99	0	0	1	0	0	0	0	0	0	0	0	0	0	0	0	0	50	0	fehlend	Behandlungen, welche unsinnig bzw. unnötig sind	4	3	3	3	0	3	0	0	1	1	0	0	3	3	3	2	3	2	2	2	3	3	3	3
452		01.04.2022 16:10	1	-99	-99	0	0	1	0	0	0	0	0	0	0	0	0	0	0	0	0	15	1	Mehr behandelt wird als notwendig	fehlend	3	2	2	3	0	3	0	0	1	1	0	0	4	4	4	1	2	3	3	2	2	3	3	3
454		01.04.2022 16:22	1	-99	-99	0	0	1	0	0	0	0	0	0	0	0	0	0	1	0	1	50	1	Angebote über Bedarf	fehlend	4	4	4	4	1	3	0	1	0	1	0	0	4	1	1	1	1	1	3	2	3	4	4	4
455		01.04.2022 16:31	1	-99	-99	0	0	1	0	0	1	1	0	1	0	0	0	1	1	0	0	9	1	Zuviel Ärzte und Kliniken, unnötige Operationen	fehlend	4	2	4	4	0	2	0	0	1	0	1	0	4	4	4	1	1	3	4	4	3	4	4	4
456		01.04.2022 16:37	1	-99	-99	1	0	1	0	0	0	0	0	0	0	0	0	0	1	0	0	50	1	ballung von ärzten	fehlend	1	1	1	3	0	3	0	1	1	0	0	0	3	3	3	2	2	3	3	3	3	3	3	3
459		01.04.2022 16:36	1	-99	-99	0	0	1	0	0	0	0	0	0	0	0	0	0	0	0	0	50	0	fehlend	Sehr viel	3	2	4	3	0	1	1	0	0	0	0	0	3	2	3	4	3	4	3	3	4	3	3	4
460		01.04.2022 16:48	1	-99	-99	0	0	1	0	0	0	0	0	0	0	0	0	0	0	1	0	50	1	Wegen einer Krankheit mehrere Ärzte konsultieren	fehlend	3	1	3	3	1	3	0	0	1	1	0	0	2	2	2	2	2	2	3	2	4	4	4	3
461		01.04.2022 17:11	1	-99	-99	0	0	1	0	0	0	0	0	0	0	0	1	0	0	1	0	30	0	fehlend	Eine Überversorgung kann ich nicht feststellen. Es ist sehr schwierig überhaupt einen Termin bei einem Facharzt zu bekommen	3	1	3	3	0	3	0	0	0	1	0	1	4	1	1	4	3	3	3	2	3	4	3	3
462		01.04.2022 17:05	1	-99	-99	0	0	0	1	0	0	1	0	0	1	0	0	0	0	0	0	50	1	Es werden Medikamete vereschrieben, die nicht notwendig für die jeweilige Therapie sind.	fehlend	4	1	2	3	0	0	0	0	0	1	0	1	4	3	3	2	2	4	1	3	4	3	3	4
463		01.04.2022 17:27	1	-99	-99	1	0	1	0	0	1	0	0	1	0	1	1	0	0	0	0	53	0	fehlend	mehr Medikamente und Untersuchungen als "normal" nötig. Diese verteuern unnötig , oft arbeiten Ärzte überversorgend mit der Angst der Patienten	1	4	3	4	1	3	0	1	1	0	0	0	3	1	3	1	2	2	3	3	3	3	4	3
464		01.04.2022 17:24	1	-99	-99	1	0	1	0	0	0	0	0	0	0	0	0	0	0	0	0	38	1	zu viele Ärzte in einer Stadt	fehlend	3	2	4	4	1	2	0	0	1	1	0	0	3	2	3	2	2	3	3	2	3	4	3	3
465		01.04.2022 17:55	1	-99	-99	0	0	1	0	0	1	0	0	0	0	0	0	0	0	0	0	50	0	fehlend	--	3	3	3	3	0	2	0	0	1	1	0	0	4	2	3	1	3	3	3	2	2	3	3	2
466		01.04.2022 17:55	1	-99	-99	0	1	0	0	0	0	0	0	0	0	0	0	0	0	0	0	50	0	fehlend	Besuch mehrerer Ärzte zum gleichen Problem	1	1	2	3	0	3	0	0	1	1	0	0	3	2	2	3	2	2	3	3	3	3	3	2
468		01.04.2022 18:02	1	-99	-99	0	0	1	0	0	1	0	0	0	0	0	0	0	0	0	0	50	0	fehlend	--	3	3	3	3	0	0	0	0	1	0	1	0	3	2	3	1	2	3	3	2	2	3	3	1
469		01.04.2022 18:12	1	-99	-99	0	0	1	1	0	1	0	0	0	0	0	0	0	1	1	1	50	0	fehlend	zuviele Ärtze pro Einwohnerzahl	2	1	1	3	1	2	0	0	1	1	0	0	4	1	3	2	1	3	2	1	2	3	3	3
470		01.04.2022 18:12	1	-99	-99	0	0	1	0	0	0	0	0	0	0	0	0	0	0	0	0	0	0	fehlend	weiss nicht	1	3	1	1	0	0	0	1	0	0	0	1	1	1	1	1	1	1	1	1	1	1	1	1
471		01.04.2022 18:30	1	-99	-99	0	0	1	0	0	0	0	0	0	0	0	0	0	0	0	0	13	0	fehlend	weiss ich nicht	3	3	3	3	0	1	0	1	0	0	1	0	1	1	1	1	4	3	4	1	1	4	1	4
474		01.04.2022 18:46	1	-99	-99	1	0	0	0	0	0	0	0	0	0	0	1	0	1	0	0	50	1	Ich denke mir wird mehr Behandlung zugute kommen als nötig wäre.	fehlend	4	4	4	4	0	3	0	0	1	0	1	0	4	2	2	2	2	3	3	2	3	3	3	3
475		01.04.2022 18:46	1	-99	-99	0	0	1	0	1	0	0	0	0	0	0	0	0	0	0	0	15	1	unnötige nutzlose Operationen	fehlend	1	3	3	3	1	3	0	0	1	1	0	0	4	4	4	2	3	2	3	1	1	4	4	4
476		01.04.2022 19:11	1	-99	-99	0	0	1	0	0	0	0	0	0	0	0	0	0	1	1	0	50	1	ZU viel Ops, Igel-leistung	fehlend	2	3	3	4	0	1	0	0	0	1	0	0	4	2	3	2	2	2	3	3	3	3	3	3
477		01.04.2022 19:01	1	-99	-99	0	0	1	1	0	0	0	1	0	1	0	1	1	0	1	0	50	0	fehlend	zu schnelles Verschreiben von Medikamenten	3	3	3	4	1	3	0	1	1	0	0	0	3	3	3	1	3	3	4	3	4	3	3	4
478		01.04.2022 19:10	1	-99	-99	0	0	1	0	0	0	0	1	0	0	0	0	0	1	0	0	50	1	Zu viele unnötige tests	fehlend	2	2	3	4	1	3	0	1	0	1	0	0	3	1	2	2	2	3	3	3	4	4	3	3
480		01.04.2022 19:13	1	-99	-99	0	0	1	0	0	0	0	0	0	0	0	0	0	0	0	0	64	1	Zu viel	fehlend	3	4	3	2	0	3	1	0	0	0	0	0	3	4	3	3	3	3	4	3	3	3	4	2
481		01.04.2022 19:32	1	-99	-99	1	0	0	1	0	0	1	0	0	0	0	0	0	1	0	0	50	1	Zuviele Ärtze auf einem Fleck	fehlend	4	2	4	4	1	1	0	0	1	0	0	1	4	1	4	1	1	4	4	3	1	4	2	4
482		01.04.2022 19:42	1	-99	-99	0	0	1	0	0	0	0	0	0	0	0	1	0	1	0	0	50	1	Zu viel Arzttermine, zu viel Medikamente	fehlend	3	2	3	3	0	2	0	1	0	1	0	0	2	2	3	2	2	3	3	3	2	3	3	3
483		01.04.2022 19:55	1	-99	-99	1	0	1	0	0	0	1	0	0	0	0	0	0	1	0	1	50	0	fehlend	?	3	1	2	3	0	1	0	0	0	1	0	0	2	2	2	2	3	4	4	4	2	2	2	2
484		01.04.2022 19:43	1	-99	-99	0	0	1	0	0	0	0	0	0	0	0	0	0	1	0	0	50	1	Unnötige Behandlungen	fehlend	3	3	3	3	1	1	0	1	1	0	0	0	3	2	2	1	2	2	3	3	2	3	3	3
485		01.04.2022 19:51	1	-99	-99	0	0	1	0	0	0	0	0	0	0	0	0	0	0	0	0	50	0	fehlend	Unnötig große Behandlung obwohl kein Grund besteht	2	3	4	4	0	3	0	1	1	0	0	0	3	2	3	1	2	3	3	4	3	3	3	3
487		01.04.2022 20:07	1	-99	-99	1	0	1	0	0	0	0	0	0	0	0	0	0	1	1	0	63	1	Behandlungen die nicht unbedingt sein müssten	fehlend	4	1	4	3	0	3	0	1	0	0	1	0	4	3	3	2	1	2	2	3	2	4	4	4
488		01.04.2022 19:56	0	1	1	0	0	1	0	0	0	0	0	0	0	0	0	0	0	0	0	50	0	fehlend	Voreilige Anordnung von unnötigen medizinischen Tests	2	3	3	3	0	3	0	1	1	0	0	0	2	2	3	1	2	3	3	4	3	3	3	3
489		01.04.2022 20:16	1	-99	-99	0	0	1	0	0	0	0	0	0	0	1	0	0	0	1	0	50	0	fehlend	zu viele Ärzte am standort	2	2	3	3	0	1	0	0	0	1	0	0	4	2	3	2	3	3	3	2	3	3	3	3
492		01.04.2022 20:17	1	-99	-99	0	0	1	0	0	1	1	0	0	0	1	0	0	0	0	0	50	1	???	fehlend	3	2	3	3	1	3	0	1	1	0	0	0	3	2	3	3	3	3	2	3	3	3	3	3
494		01.04.2022 21:07	1	-99	-99	1	0	1	0	0	0	0	0	0	0	0	1	1	0	0	0	50	1	Nicht notwendige Versorgung	fehlend	4	3	4	4	1	2	0	0	1	0	1	0	4	2	4	2	2	4	3	4	2	4	4	4
495		01.04.2022 21:11	1	-99	-99	1	1	0	0	0	0	0	0	0	0	0	0	0	0	0	0	50	0	fehlend	Keine Ahnung	3	3	3	3	0	3	0	1	0	0	0	1	4	2	3	3	2	2	2	1	2	3	3	3
498		01.04.2022 21:36	1	-99	-99	0	0	1	1	0	0	0	0	0	0	0	0	0	0	1	0	50	0	fehlend	weiß nicht	4	3	3	3	0	2	0	1	1	0	0	0	2	2	2	2	2	3	3	3	3	3	3	3
499		01.04.2022 21:42	1	-99	-99	0	0	1	0	0	0	0	0	0	0	0	0	0	1	0	0	50	0	fehlend	mehrere unnötige Untersuchungen	4	3	4	4	0	3	0	0	0	1	0	0	4	1	4	4	2	4	3	4	2	4	4	2
500		01.04.2022 21:39	1	-99	-99	0	0	1	0	0	0	0	0	0	0	0	0	0	1	0	0	50	0	fehlend	unnötige und kostenintensive Behandlungen	4	3	3	4	0	3	0	1	0	1	0	0	3	3	4	3	2	3	2	3	3	4	4	4
501		01.04.2022 21:44	1	-99	-99	0	0	1	0	0	0	0	0	0	0	0	0	0	0	1	0	50	0	fehlend	unnötige und kostenintensive Behandlungentig	4	4	4	4	0	3	0	1	0	1	0	0	3	3	4	3	2	3	3	4	4	4	4	4
502		01.04.2022 21:51	1	-99	-99	0	0	1	0	0	0	0	0	0	0	0	0	0	0	1	0	50	0	fehlend	unnötige und kostenintensive Behandlungen	4	4	4	4	0	3	1	0	0	1	0	0	4	4	4	3	2	3	2	4	4	4	4	4
503		01.04.2022 22:14	1	-99	-99	0	0	0	1	0	0	0	0	0	0	0	0	0	0	0	0	50	1	Sinnlose Untersuchungen	fehlend	2	1	2	3	0	0	0	0	1	1	0	0	4	2	3	3	2	3	3	2	3	4	3	3
506		01.04.2022 23:20	1	-99	-99	0	0	1	0	0	0	0	0	0	0	0	0	0	0	0	0	50	0	fehlend	Übertriebene Therapien ansetzten	4	3	3	3	1	3	0	1	1	0	0	0	2	1	1	2	2	2	2	2	2	3	2	2
508		02.04.2022 03:46	1	-99	-99	0	1	0	0	0	0	0	0	0	0	0	0	0	0	0	0	54	0	fehlend	Keine Ahnung	3	2	1	1	0	0	0	0	0	1	0	0	3	2	2	4	2	2	3	3	3	4	3	3
510		02.04.2022 05:38	1	-99	-99	0	0	1	0	0	0	0	0	0	0	0	1	0	1	0	0	50	0	fehlend	Zu viele ärzte an einem ort	3	3	4	4	1	1	0	0	0	1	0	0	3	2	3	2	1	4	3	2	3	4	3	4
511		02.04.2022 07:02	1	-99	-99	0	0	1	0	0	0	0	0	0	0	0	0	0	0	0	0	50	0	fehlend	weiß nicht	3	3	3	3	0	2	0	0	0	0	1	0	3	3	3	3	3	3	3	3	3	3	3	3
512		02.04.2022 07:11	1	-99	-99	0	1	0	0	0	0	0	0	0	0	0	0	0	0	0	0	50	0	fehlend	Keine Ahnung	3	3	3	3	0	3	0	1	0	0	0	0	3	3	3	4	2	3	4	3	3	3	4	4
513		02.04.2022 08:12	1	-99	-99	0	1	0	0	0	0	0	0	0	0	0	0	0	0	0	0	50	0	fehlend	zuviel Medikamente verschrieben, zu viele Arztbesuche	3	1	1	1	0	1	0	1	0	1	0	0	4	1	2	2	4	4	3	4	3	4	4	4
514		02.04.2022 08:49	1	-99	-99	0	0	1	1	0	0	1	0	0	0	1	1	1	0	0	0	54	0	fehlend	Zu viele Spezialisten an einem Ort	2	3	3	3	0	2	0	0	1	0	1	0	4	2	4	2	2	2	4	3	3	4	4	4
516		04.04.2022 09:26	1	-99	-99	0	0	1	0	0	0	0	1	0	0	0	0	0	0	0	1	60	1	Unnötige Leistungen	fehlend	3	3	2	3	1	2	0	1	0	1	0	0	2	2	3	1	2	3	4	3	4	2	3	3
519		04.04.2022 09:39	1	-99	-99	0	0	1	1	0	0	0	0	0	0	0	0	0	0	0	0	36	0	fehlend	Überschuss an Medikamenten, leere Krankenhäuser	3	2	4	1	0	0	0	1	0	0	0	0	3	2	3	1	3	3	4	2	2	4	2	2
520		04.04.2022 10:57	1	-99	-99	0	0	1	0	0	0	0	0	0	0	0	0	0	1	0	0	4	0	fehlend	man wird mehr als nötig versorgt	4	2	3	2	0	2	0	1	0	1	0	0	3	1	3	2	3	3	4	2	2	2	3	4
522		04.04.2022 11:07	1	-99	-99	0	0	1	0	0	0	0	1	0	0	0	0	0	1	0	0	50	0	fehlend	Untersuchungen die nicht nötig tuen.	3	3	3	3	0	1	0	0	0	1	0	1	4	3	3	1	3	3	3	2	3	3	3	3
524		04.04.2022 11:27	1	-99	-99	0	0	1	0	0	0	0	0	0	0	0	0	0	0	0	0	51	0	fehlend	Prävention	2	2	4	4	1	3	0	0	0	1	0	1	3	1	3	3	3	3	2	3	3	2	3	3
525		04.04.2022 11:54	1	-99	-99	0	0	1	1	0	0	0	0	0	1	0	0	0	1	0	0	35	1	Unnötige Untersuchungen anstellen, die nur Kosten verursachen	fehlend	3	1	4	4	1	3	0	0	0	1	1	0	3	2	4	2	3	3	3	3	1	3	4	4
526		04.04.2022 12:45	1	-99	-99	0	0	1	0	0	0	0	1	0	0	0	1	0	0	0	0	50	0	fehlend	Unnötige Test anordnen?	3	3	3	3	1	2	0	0	0	1	1	0	2	2	2	2	2	3	3	3	3	2	3	3
527		04.04.2022 12:50	1	-99	-99	0	0	1	0	0	0	0	1	0	0	0	1	0	0	0	0	50	1	nicht notwendige Extraleistungen	fehlend	3	3	3	3	1	2	0	0	0	1	1	0	2	2	2	2	1	3	3	3	3	2	3	3
528		04.04.2022 13:46	1	-99	-99	0	0	1	0	0	0	0	0	0	0	0	0	0	1	0	0	50	0	fehlend	Das verkaufen einer überflüssigen Behandlung aus finanziellem Interesse	2	2	3	4	0	3	0	1	0	0	1	0	3	3	3	2	3	3	3	2	2	3	3	2
529		04.04.2022 14:53	1	-99	-99	0	0	1	1	0	1	0	1	0	1	0	1	0	1	0	0	63	1	Überdiagnostik, übermäßige Arztbesuch	fehlend	3	2	2	2	1	3	0	0	0	1	0	0	4	3	4	1	2	3	3	2	2	1	3	4
530		04.04.2022 15:53	1	-99	-99	0	1	0	0	0	0	0	0	0	0	0	0	0	0	0	0	39	1	nicht notwendige Behandlungen, z.B. OPs	fehlend	4	1	4	4	0	3	0	1	1	0	0	0	3	2	3	3	2	2	3	2	4	2	2	3
531		04.04.2022 15:56	1	-99	-99	0	0	1	0	0	0	0	0	0	0	0	0	0	0	1	0	50	0	fehlend	ist mir nicht klar	1	1	3	3	0	1	0	0	1	1	0	0	3	2	3	1	2	3	3	2	3	3	3	3
532		04.04.2022 16:00	1	-99	-99	0	0	1	0	0	0	1	0	0	0	0	0	0	0	0	0	50	1	zusätzliche, nicht notwendige oder überflüssige Massnahmen	fehlend	4	2	3	4	1	3	0	0	1	1	0	0	3	3	3	1	2	3	3	4	3	3	4	3
535		04.04.2022 16:17	1	-99	-99	0	1	0	0	0	0	0	0	0	0	0	0	0	0	0	0	50	0	fehlend	Zu viele Untersuchungen	2	2	3	3	0	3	0	0	0	1	0	0	3	2	3	2	2	2	3	3	3	3	3	3
536		04.04.2022 16:42	1	-99	-99	1	0	0	0	0	0	0	0	0	0	0	1	0	1	0	0	50	1	Zuviele Leistungen, die der Arzt erbringt ohne Nutzen für die augenblickliche Situation.	fehlend	4	4	4	4	1	3	0	0	1	0	0	0	4	2	3	2	2	4	2	3	3	3	4	4
537		04.04.2022 16:41	1	-99	-99	0	0	1	0	0	0	0	0	0	0	0	0	0	0	0	0	50	0	fehlend	zu viele ärtze	4	4	4	4	0	0	0	0	1	1	0	0	3	3	3	1	1	3	3	1	1	3	3	3
539		04.04.2022 16:53	1	-99	-99	0	1	0	0	0	0	0	0	0	0	0	0	0	0	0	0	50	0	fehlend	zu viele ärtze	3	3	3	3	0	0	0	0	1	0	1	0	3	3	3	1	1	3	3	3	3	3	3	3
540		04.04.2022 17:06	1	-99	-99	0	0	0	0	0	1	0	0	0	0	0	0	0	0	0	0	50	0	fehlend	zu viele Ärzte an einem Ort	1	1	1	2	0	1	0	0	0	1	0	0	2	2	2	2	3	3	3	2	3	3	4	3
542		04.04.2022 17:05	1	-99	-99	0	0	1	0	0	1	0	0	0	0	0	1	0	0	0	0	50	0	fehlend	Weiss nicht	4	3	3	3	0	2	1	0	0	0	0	0	3	2	3	2	3	3	3	3	3	3	3	3
545		04.04.2022 17:26	1	-99	-99	0	0	0	1	0	1	0	0	0	0	0	0	0	1	1	0	68	1	Das medizinische Behandlungen durchgeführt werden, die der Erkrankung nicht angemessen sind. z.B. Knieoperationen	fehlend	4	3	4	4	1	3	0	0	1	0	1	0	4	3	4	1	1	1	2	2	1	3	4	4
546		04.04.2022 17:21	1	-99	-99	0	0	1	0	0	0	0	0	0	0	0	0	0	0	0	0	50	0	fehlend	Zu viele Ärtzte pro 1000 Bewohner eines Ortes	3	3	3	3	0	1	0	0	0	1	1	0	3	2	2	2	2	2	2	2	2	3	3	2
548		04.04.2022 17:24	1	-99	-99	0	0	1	0	0	1	1	1	0	0	0	1	0	1	0	0	24	0	fehlend	aber doch nicht in Deutschland!!! Wir wohnen auf dem Land und würden uns eine bessere Versorgung wünschen	1	2	4	3	0	0	0	0	1	0	0	0	4	4	2	1	2	1	3	2	3	3	3	3
[truncated: 114 more columns]
